# Supplementary material for: CCR7 and CD48 as Predicted Targets in Acute Rejection Related to M1 Macrophage after Pediatric Kidney Transplantation
Source: J Immunol Res. 2024 Jun 24;2024:6908968. doi: 10.1155/2024/6908968 (PMC11217580; doi:10.1155/2024/6908968)
Supplement: Supplementary 1 — Macrophages polarization related genes data set. [file 6908968.f1.txt]

STANDARD_NAME	GSE5099_CLASSICAL_M1_VS_ALTERNATIVE_M2_MACROPHAGE_DN
SYSTEMATIC_NAME	M6596
COLLECTION	C7:IMMUNESIGDB
MSIGDB_URL	https://www.gsea-msigdb.org/gsea/msigdb/human/geneset/GSE5099_CLASSICAL_M1_VS_ALTERNATIVE_M2_MACROPHAGE_DN
NAMESPACE	HUMAN_GENE_SYMBOL
DESCRIPTION_BRIEF	Genes down-regulated in macrophages: classical (M1) versus alternative (M2).
DESCRIPTION_FULL	Monocytes mature tom acrophages in the presence of the lineage determining cytokine M-CSF. They can be further polarized into M1 or M2 macrophages with distinct functional properties. We used microarrays to detail the global programme of gene expression underlying macrophage maturation and polarization and identified distinct classes of up-regulated genes during this process.
PMID	17082649
GEOID	GSE5099
AUTHORS	Martinez FO,Gordon S,Locati M,Mantovani A
CONTRIBUTOR	Jernej Godec
CONTRIBUTOR_ORG	Dana-Farber Cancer Institute
EXACT_SOURCE	GSE5099_3808_200_DN
FILTERED_BY_SIMILARITY
EXTERNAL_NAMES_FOR_SIMILAR_TERMS
EXTERNAL_DETAILS_URL
SOURCE_MEMBERS	ADAMTS1,AEBP1,AKR1C3,ALDH2,ANKRD36BP2,ANP32A,ATP6AP1L,BAI2,BATF3,BCL11B,C13orf18,C16orf61,C1orf133,C21orf81,C6orf123,CAPSL,CBX5,CCDC144A,CCDC83,CCNJ,CD1D,CD300A,CD79B,CDC25A,CDK6,CDSN,CENPV,CEP97,CHD9,CHRNA3,CHRNA4,CHSY1,COL6A3,COL7A1,CORIN,CRNDE,CTTN,CUBN,CYorf15A,CYorf15B,CYP2F1,DBN1,DDX3Y,DDX5,DEPDC7,DLAT,DNAJC9,DST,ECT2,EIF1AY,ELAVL4,EPB41L2,EPM2AIP1,ETV5,EVC2,FAM118A,FAM26E,FAM71B,FBLL1,FCGR…
GENE_SYMBOLS	ADAMTS1,AEBP1,AKR1C3,ALDH2,ANKRD36BP2,ANP32A,ATP6AP1L,ADGRB2,BATF3,BCL11B,RUBCNL,CMC2,SERTAD4-AS1,ANKRD20A11P,LINC01558,CAPSL,CBX5,CCDC144A,CCDC83,CCNJ,CD1D,CD300A,CD79B,CDC25A,CDK6,CDSN,CENPV,CEP97,CHD9,CHRNA3,CHRNA4,CHSY1,COL6A3,COL7A1,CORIN,CRNDE,CTTN,CUBN,CYP2F1,TXLNGY,TXLNGY,DBN1,DDX3Y,DDX5,DEPDC7,DLAT,DNAJC9,DST,ECT2,EIF1AY,ELAVL4,EPB41L2,EPM2AIP1,ETV5,EVC2,FAM118A,CALHM5,GARIN3,FBLL1,FCGR2…
FOUNDER_NAMES
STANDARD_NAME	GSE5099_CLASSICAL_M1_VS_ALTERNATIVE_M2_MACROPHAGE_UP
SYSTEMATIC_NAME	M6595
COLLECTION	C7:IMMUNESIGDB
MSIGDB_URL	https://www.gsea-msigdb.org/gsea/msigdb/human/geneset/GSE5099_CLASSICAL_M1_VS_ALTERNATIVE_M2_MACROPHAGE_UP
NAMESPACE	HUMAN_GENE_SYMBOL
DESCRIPTION_BRIEF	Genes up-regulated in macrophages: classical (M1) versus alternative (M2).
DESCRIPTION_FULL	Monocytes mature tom acrophages in the presence of the lineage determining cytokine M-CSF. They can be further polarized into M1 or M2 macrophages with distinct functional properties. We used microarrays to detail the global programme of gene expression underlying macrophage maturation and polarization and identified distinct classes of up-regulated genes during this process.
PMID	17082649
GEOID	GSE5099
AUTHORS	Martinez FO,Gordon S,Locati M,Mantovani A
CONTRIBUTOR	Jernej Godec
CONTRIBUTOR_ORG	Dana-Farber Cancer Institute
EXACT_SOURCE	GSE5099_3808_200_UP
FILTERED_BY_SIMILARITY
EXTERNAL_NAMES_FOR_SIMILAR_TERMS
EXTERNAL_DETAILS_URL
SOURCE_MEMBERS	ACAA1,ADAMTS6,ADD3,ANK3,ANXA6,AP3M2,APOL3,APRT,ARID5A,ATP10A,ATP8B2,AUTS2,BAG3,BIN1,BMS1,BTG1,BTN3A3,C11orf21,C17orf49,C2orf29,C4orf52,C9orf95,CAPN2,CBLB,CCR7,CD200R1,CD27,CD48,CD55,CEPT1,CFP,CIB1,CNIH4,COL1A2,COTL1,COX7C,CTSL1,CTSZ,DEF8,DOCK9,DPH5,E4F1,EEF1G,EEF2,EIF3F,EIF3K,EIF4E2,ELMO1,EPB41,EPSTI1,ERAP2,ERMAP,ESYT1,FAM100B,FBLN7,FBXO34,FLNA,FOXO1,FOXP1,FUCA1,FXN,FYB,GBP4,GGT1,GIMAP2,GIMAP8,GL…
GENE_SYMBOLS	ACAA1,ADAMTS6,ADD3,ANK3,ANXA6,AP3M2,APOL3,APRT,ARID5A,ATP10A,ATP8B2,AUTS2,BAG3,BIN1,BMS1,BTG1,BTN3A3,C11orf21,C17orf49,CNOT11,SMIM20,NMRK1,CAPN2,CBLB,CCR7,CD200R1,CD27,CD48,CD55,CEPT1,CFP,CIB1,CNIH4,COL1A2,COTL1,COX7C,CTSL,CTSZ,DEF8,DOCK9,DPH5,E4F1,EEF1G,EEF2,EIF3F,EIF3K,EIF4E2,ELMO1,EPB41,EPSTI1,ERAP2,ERMAP,ESYT1,UBALD2,FBLN7,FBXO34,FLNA,FOXO1,FOXP1,FUCA1,FXN,FYB1,GBP4,GGT1,GIMAP2,GIMAP8,NOP53,G…
FOUNDER_NAMES
