# Supplementary material for: CCR7 and CD48 as Predicted Targets in Acute Rejection Related to M1 Macrophage after Pediatric Kidney Transplantation
Source: J Immunol Res. 2024 Jun 24;2024:6908968. doi: 10.1155/2024/6908968 (PMC11217580; doi:10.1155/2024/6908968)
Supplement: Supplementary 3 — Animal experimental raw data. [file 6908968.f3.txt]

Tag	GSM5284715	GSM5284716	GSM5284717	GSM5284718	GSM5284719	GSM5284720	GSM5284721	GSM5284722	GSM5284723	GSM5284724	GSM5284725	GSM5284726	GSM5284727	GSM5284728	GSM5284729	GSM5284730	GSM5284731	GSM5284732	GSM5284733	GSM5284734	GSM5284735	GSM5284736	GSM5284737	GSM5284738	GSM5284739	GSM5284740	GSM5284741	GSM5284742	GSM5284743	GSM5284744	GSM5284745	GSM5284746	GSM5284747	GSM5284748	GSM5284749	GSM5284750	GSM5284751
A1CF	7.129839574	6.924323974	7.784551875	6.886753343	6.906233092	7.97744288	8.420723935	8.376919376	8.655525525	8.031153077	7.61845795	8.217683711	8.296661465	8.519434642	7.508208864	8.765733829	7.249501217	8.075042553	7.67804724	8.464505862	7.814415885	8.49997919	7.269444824	8.995617417	6.810741859	7.778282844	7.159754985	7.797950415	4.224513046	6.265541706	7.346546398	7.202066379	8.048918974	6.942352473	7.627929438	7.668316968	5.933705371
A2M	11.46757414	11.30706082	11.17909432	11.12016882	11.25645829	11.58723578	10.75814908	11.26620414	10.83935051	11.2775769	11.3479125	11.04408411	11.07559161	11.33577667	11.30730256	10.97473892	11.6370948	11.29705458	10.88558656	10.63334722	10.97004625	10.73523315	11.627123	11.1369546	11.03878658	10.94572792	11.45760234	10.2609859	11.51682723	10.8743296	11.53746243	11.34749987	11.35669389	11.33751087	11.44690594	10.63991444	10.61662968
A4GALT	6.87057268	7.104436447	6.958314272	6.707876632	6.956350894	7.169726788	6.562770612	7.183082962	7.139811377	7.032253441	6.920431698	7.030796712	6.7015355	7.221905636	6.538440209	6.988488826	6.73096743	6.804248992	6.866138851	6.546687808	6.510354125	6.785950368	6.601333983	6.734205252	7.249501217	6.916256652	6.970290716	7.907640255	6.910096339	7.631108488	6.808994223	6.962330466	6.725809005	6.902396488	7.13677498	7.518739914	7.284548921
A4GNT	2.453063686	2.451530887	1.891387284	2.325397233	2.73643198	2.293514828	2.736985004	2.136866859	2.802076812	2.30745816	2.722302383	2.474357641	2.156931336	2.665466565	2.449415675	2.470069326	2.233684006	2.201374674	2.686314178	2.490151191	2.43889413	2.606125695	2.313458435	2.321449656	2.722302383	2.73643198	2.293514828	2.772161401	2.574941285	2.339537207	2.40903012	2.457293106	2.265324643	2.457293106	2.806596902	3.111202723	2.951843313
AAAS	6.890516287	6.494055288	6.689538184	6.697939037	6.775926807	6.73096743	6.812495521	6.7015355	6.960318913	6.832473513	6.810741859	7.292314186	6.761728933	7.07103017	6.898354349	7.179266538	6.830685466	6.974355216	6.916256652	6.998529758	6.659674174	7.11672786	6.401897911	6.804248992	6.990234323	7.086657179	6.810741859	7.099924163	7.010679983	7.00857069	6.639764834	6.912385484	6.936303773	7.092187419	6.896209532	6.820713662	7.104436447
AACS	5.564266409	5.80362414	5.494977794	5.296738141	5.633240926	5.604153623	5.533903986	5.297022072	5.713843463	5.623804953	5.324943122	5.723209341	5.818698488	5.672917519	5.968576154	5.47230806	5.793617891	5.683549158	6.03418334	5.452226196	5.614433833	5.543028882	5.693899855	5.483424187	5.494463783	5.603170245	5.803589695	5.803589695	5.300758036	5.341775942	5.903119261	5.663760939	5.853759254	5.773639899	5.292439873	6.272264464	5.743586649
AADAC	2.841964026	2.681674603	3.016264985	2.693088248	2.46579585	2.433120078	2.377381135	2.257253724	2.981569276	2.976720917	2.233684006	3.017509318	2.758865663	2.957159132	2.75934174	2.821501954	2.303486632	2.641649609	2.826644023	2.701010767	2.41898479	2.45577229	2.054191542	2.871793324	3.290695188	2.906832506	2.782133204	3.210920759	2.886750581	3.152852717	2.807216916	2.607128051	2.916856066	2.946753928	2.997044549	3.320610599	2.811755833
AAGAB	5.868406418	5.893680377	5.783663222	5.798586689	5.984065538	6.127673312	6.088293284	6.0544561	6.137645116	6.203166742	5.763702481	6.070222912	5.813682369	6.160748192	5.843605966	5.83378162	6.03792708	5.858658507	5.953994857	6.074763994	5.619411168	5.969030198	5.658998543	5.83864601	6.202461839	6.134418944	5.903307731	6.132659214	5.954551722	6.401094291	5.987733955	6.008381313	5.984065538	5.683738931	6.004112659	5.998039865	6.088802223
AAK1	6.342067089	6.574105276	5.97280195	6.688001442	6.264725229	6.3719825	5.96343083	5.648150429	6.012997571	6.822484517	6.850629073	5.220291121	5.016119387	4.908481825	5.338726409	5.060629839	5.833505106	5.833642886	5.122039347	5.38193967	5.713980532	5.603170245	5.863420517	5.993742862	5.384773944	5.452816839	5.514407391	5.534350998	5.220291121	5.130916365	5.99271129	5.483959004	4.741144053	4.734784277	5.101992226	5.424661158	5.303311714
AAMDC	5.584210016	5.573480424	6.281396717	5.495490041	5.20222783	5.554294605	5.973419826	5.728408339	5.833505106	5.473970008	5.773674284	6.185894103	6.942309231	5.783559527	6.028561844	6.084804926	5.773674284	5.793617891	6.074277582	6.074763994	6.072348649	6.545384919	5.833505106	5.823636637	5.494463783	5.643264486	5.973110356	6.262292661	4.928598554	5.853863485	5.684116522	5.52391499	6.154466065	6.273089717	5.693382288	6.102743803	5.80362414
AAMP	7.000206127	6.794242743	6.918495592	6.797314988	7.206939903	6.711023823	7.072209426	7.263340872	7.299360235	7.341912328	6.98026252	7.885757686	7.243276394	7.573948389	7.648175474	7.691354081	7.448937289	7.474667642	7.357293309	7.701395013	7.336591729	7.637952999	7.070008752	7.384611406	7.4788527	7.688070801	7.428993682	7.638401557	7.382839466	7.831927132	7.356501068	7.262000357	7.467552473	7.571659244	7.788306404	7.768035004	7.474667642
AANAT	3.310638795	2.941837064	3.324859752	2.871964958	3.56838749	3.220892563	3.40624776	3.742025062	3.290695188	3.95564256	3.579877492	3.872470292	3.60157372	3.872470292	3.349201024	3.845677041	3.001512884	3.732330697	3.84904718	3.293425768	3.225313053	3.54834037	3.639708314	3.672293206	3.779313564	4.029471267	4.277903744	4.12832669	3.641127911	3.70510399	3.105857014	3.176500844	3.588434611	3.995598546	4.350225199	3.948834226	3.902436922
AAR2	6.322123482	5.963724116	5.514887134	5.574990801	6.264725229	6.262292661	6.093287782	6.109633413	6.342067089	6.193177746	5.843476909	6.558053585	6.199923562	6.47758667	6.388475984	6.215337045	6.451756929	6.303936566	6.555408479	6.717383656	6.321215397	6.31484303	6.491644143	6.133830341	6.322123482	6.29479591	6.3719825	6.471700536	6.588228679	6.526605944	6.420762096	6.372979681	6.445149315	6.343012692	6.465196436	6.401897911	6.403999051
AARS	7.748091397	7.814880092	7.694959846	7.463133853	7.968730491	7.827865826	7.801406161	7.694727139	7.917612058	7.94125211	7.817894022	8.378617541	7.704759378	8.117100067	7.958101539	8.032745777	8.077160916	7.984986317	7.978754051	7.992582048	8.013509283	7.888542008	7.937555665	7.934955074	8.027301898	8.078989655	7.758063201	8.196822559	7.765057313	8.143196031	8.103101312	7.981208095	8.089013215	7.651571215	8.089013215	8.027301898	8.055030056
AARSD1	5.574238212	5.483424187	5.664207183	5.465677256	5.74350009	5.544322801	5.883518859	5.748472817	5.963138553	5.913485848	5.514407391	6.296536111	5.939085354	5.984726815	5.768623854	5.673126705	5.654012641	5.80362414	6.064254021	6.0145184	5.753799212	6.084301142	5.614125427	5.833642886	6.172546428	5.843735693	5.793617891	6.292208071	5.773501163	6.054682129	6.01262063	5.803606888	5.953994857	5.693727928	6.004112659	5.953166749	5.493430436
AASDHPPT	5.993053963	6.268914696	5.783663222	6.250747262	6.405055074	6.48167234	6.328029197	6.791825649	5.908293633	5.513925993	6.217419544	5.235378668	6.766745052	5.974668451	5.918588079	5.969334205	6.486658242	6.078795974	6.209595647	6.677219927	6.231623368	6.359949052	6.476686438	6.063786601	5.055704425	5.843735693	5.92823724	4.552128343	5.456662684	5.351816874	5.778685887	5.768645401	5.773570771	5.923474844	5.061897985	5.095591639	5.19324298
AASS	7.214599904	6.474042791	6.754243538	7.304132333	6.164489625	6.755896939	6.472869644	6.390536098	6.760882841	6.34800719	7.28440253	5.577363057	5.959149831	6.01993109	5.343725217	6.180193782	5.938209044	6.494055288	5.703405848	6.230398443	5.967824615	6.189548526	5.544322801	6.674167761	5.544322801	5.74851187	6.386940206	5.190323774	4.953744464	6.07978446	6.485467451	5.708711422	5.608182025	5.653771942	5.994089099	5.270098202	5.013130507
AATF	7.109895967	7.314567666	7.10763432	7.324007523	7.457528912	7.159754985	7.311945339	7.463985647	7.448937289	6.792517528	7.269444824	7.402956195	7.383727737	7.634298576	7.388237484	7.651190352	7.359191057	7.4246364	7.537717395	7.600985691	7.495866447	7.597858757	7.778006808	7.414630151	7.11986777	7.567788076	7.22955761	7.36916286	7.624240211	7.611026623	7.21713569	7.351901324	7.377340429	7.242022364	7.156822101	7.22955761	7.434642648
AATK	5.843476909	5.403374199	5.893164591	5.147674216	5.142086468	5.763702481	5.434014022	5.788601772	5.763702481	5.863540866	5.893335927	6.56811195	5.658182668	5.934434993	5.788619084	6.386032892	5.265112301	5.773605394	5.883829935	5.602840179	5.475068454	6.455172876	5.12550705	5.53345543	5.963138553	6.03418334	5.813561499	6.601333983	5.864026442	5.83378162	5.564660483	5.713705921	6.234654548	5.753661906	6.30481947	6.242349053	5.593492921
ABAT	7.528711718	7.564723879	8.033418623	7.870575249	6.725809005	7.598514343	8.510624903	8.236468033	8.206794363	7.681538204	8.406230435	8.579784829	8.687918777	9.032411227	7.538201709	8.705488236	7.827865826	8.525323737	8.971086527	9.26778044	8.969157595	9.211651976	7.797950415	8.425261251	6.970290716	8.419790707	8.136991737	8.156935345	5.501925324	6.416155689	7.923917254	7.361890321	8.249390181	7.361890321	8.269437302	7.189670395	6.14383659
ABCA1	4.816381139	4.362724354	4.72846821	4.929047125	4.861426777	4.307819155	4.465081375	4.90576476	4.567086049	5.573859971	4.9859018	4.435738698	4.885700282	4.435738698	4.928824194	4.638910686	4.507255227	4.512818081	4.570743527	4.769442805	5.066926988	4.290083837	4.936042782	4.392743099	4.87621196	4.630884889	4.796437531	4.247988333	4.73748963	4.869852127	4.320326744	4.205367469	4.791261855	4.455092379	4.530649285	4.527198834	4.442774342
ABCA11P	4.656832281	4.572855572	4.71851354	4.909171935	4.781238295	4.108383083	4.634894313	4.514507448	5.095591639	4.325235426	4.48731162	4.536322342	4.524539687	4.154104495	4.748867124	4.357764584	5.135478854	4.732955549	4.290083837	4.327641787	4.678694861	4.610837768	4.427480798	4.692930555	4.946014585	4.350225199	4.058524065	4.746578513	4.083695944	3.423957887	4.638876181	4.824685244	4.209895354	4.435114386	4.801285415	4.497283423	4.492805584
ABCA12	1.755037434	1.540962272	2.090480682	1.580077607	1.964617832	1.565573165	1.897909309	1.815835218	2.203768596	2.017777266	1.964445309	1.719980312	1.835899695	1.971439421	1.7995707	1.767204071	1.904614488	1.741087242	1.804240866	1.98810458	1.841613935	2.104947677	1.954473506	1.931205964	1.735093826	1.874405788	1.99436072	2.473007293	1.820563955	1.706958478	1.901341954	1.837975331	1.754123064	1.778041353	2.155065479	3.510074867	2.771730839
ABCA2	5.135478854	4.823011785	4.7981509	4.998610291	4.901521019	5.48449198	4.934564204	4.855603566	5.324943122	5.404047033	4.9859018	5.602508968	5.096377297	5.361108222	5.678645319	5.38193967	5.334914926	5.293305466	5.643264486	5.442185264	5.494977794	5.402699037	4.786465728	4.863036779	5.703871659	5.522981762	5.314971319	5.683928052	5.56227551	5.402021535	5.166473687	5.294168073	5.643264486	5.453992015	5.502934641	5.564266409	5.213255477
ABCA3	6.042912981	6.514067785	6.530263465	5.783680296	6.485243557	6.152602821	6.053331797	6.169826845	6.581390376	6.40294667	6.212433643	6.970446526	6.370471621	6.417236484	6.538440209	6.526605944	6.142631017	6.243899075	6.094324702	6.165132384	6.500399456	6.374984393	6.003025767	6.103811595	6.661164805	6.465196436	6.3719825	6.810741859	6.588228679	6.396073825	6.361034077	6.103276779	6.495267117	6.273089717	6.85611529	6.930403502	6.734205252
ABCA4	5.98308216	5.213255477	5.624388503	4.83960877	5.803641452	5.703871659	5.254212088	5.788601772	5.614125427	5.703716924	5.614125427	5.662859154	4.945893715	5.220291121	7.218278029	5.251407552	5.803589695	5.633517915	5.863782814	5.29157128	5.066926988	5.162133588	5.145450657	5.633517915	6.631249394	5.783594331	6.780826448	6.12268741	5.632684061	5.683167637	5.415340435	5.893507855	5.893853495	5.693727928	5.843735693	5.703871659	5.683549158
ABCA5	6.461728733	6.393992802	6.181850018	7.383633093	6.475219996	5.993053963	7.032253441	6.731632217	6.561446769	6.472869644	6.491644143	5.914318264	6.219988039	5.914318264	6.098545149	5.622922044	6.691080215	6.504061536	5.903877055	6.114927723	5.833436571	6.344913712	6.391926107	6.764223998	5.763702481	5.953994857	4.975929996	6.142631017	5.532100417	5.02046611	6.420762096	6.163210757	5.382651916	5.723694917	5.061897985	5.793617891	5.863661631
ABCA6	5.683928052	5.663536661	5.803572561	6.141433717	5.713429409	5.195309675	5.034454168	4.795410134	5.574238212	5.463981011	6.511587751	5.964610086	5.216764162	4.707314537	5.018802729	5.371898738	5.364830337	5.823636637	5.041850864	5.231325687	5.216247036	5.512958201	5.404717551	5.353342957	5.015817211	4.831356096	5.594181819	5.23519689	4.274804868	3.936045431	5.664207183	5.493948001	5.061897985	5.993397819	5.803641452	4.008665047	4.272668117
ABCA7	6.192490035	6.163849087	6.151986008	6.340185617	6.144442504	6.342067089	6.003386815	5.929053115	6.142631017	6.672649572	6.003025767	6.377003026	5.848795205	5.672917519	5.688642934	5.572717383	5.673956248	6.013755359	5.984065538	5.984395604	5.843391241	5.953994857	5.713843463	5.983736613	6.691080215	6.164489625	5.87339232	6.48167234	7.07103017	6.295664503	5.793617891	6.203166742	5.943971297	5.823584881	6.30481947	6.691080215	6.594117773
ABCA8	4.477339816	6.534080282	6.799039553	5.704179536	6.114371823	5.604153623	6.043342801	5.939085354	5.175366068	6.083298786	5.953166749	5.169999299	6.681471023	5.411400044	5.028800344	5.462267128	5.893335927	6.193867832	6.154466065	6.245459841	7.037951631	6.104348263	6.950347109	6.063786601	3.869059797	5.49291108	4.287875548	3.73942635	3.258910064	2.861665683	5.355612415	4.624905317	5.853759254	5.573859971	5.021803743	4.347706369	3.962474413
ABCB1	7.010177931	7.904936329	7.475957107	8.059389554	7.94868337	7.149783181	8.001186088	8.276596988	8.176878952	7.771439172	7.748091397	7.553831661	7.504114602	8.318267355	7.808137314	8.082950438	8.306512399	8.595367476	8.159178138	8.414301201	8.132965322	8.580167673	7.877724844	8.335205015	7.129839574	7.908589129	7.219585806	7.000206127	6.517820128	6.998529758	7.923917254	7.881318132	7.65800012	7.571659244	7.517670274	6.920431698	7.954967571
ABCB11	2.757203695	2.906815194	3.364678432	2.484398753	3.02210345	2.956639767	3.026665898	2.819059095	3.445258144	3.231440324	3.036414196	3.284055975	2.86420417	2.725816751	2.929301194	2.977136403	2.747231892	3.076921419	2.921867847	2.836563352	2.697715547	2.951938528	2.443091882	2.921824567	3.325596501	3.01709167	2.941682062	3.634722412	2.947100768	3.388814625	3.03119699	2.731990506	2.701349519	2.80191348	2.896808946	3.210920759	3.397121372
ABCB4	3.35052601	5.853655383	4.638876181	4.62098168	4.049518388	3.719482743	4.085499513	3.982798793	3.809228975	4.245323455	3.938862422	4.345213419	3.491219093	3.57071936	3.179241569	3.785431447	3.819200779	4.002499407	3.929235663	3.43399882	3.872366598	4.290083837	3.859087993	4.702936803	4.12832669	4.480531484	4.048552262	4.527198834	5.602508968	3.765349583	3.504043811	4.06552152	3.668623094	3.635994677	4.09963619	4.387593584	4.592868069
ABCB6	5.803589695	6.188864708	5.753799212	5.480583649	6.139430724	6.132659214	5.823584881	5.828730727	6.107729705	6.143232764	6.187504134	6.266361018	5.908988637	6.06519373	5.728633394	6.17015285	5.888350026	6.043774104	6.395031513	6.391053359	5.878232586	6.510302458	6.012997571	6.173855335	6.202461839	6.184536746	5.978096258	6.486658242	5.81373462	6.044641197	5.937960605	6.213155739	5.923924176	5.983408822	6.119383603	6.591362179	6.188864708
ABCB7	6.950347109	6.88429898	7.037951631	7.095442838	6.665667643	6.860600877	7.162110393	6.992470425	6.850629073	6.872429499	6.930403502	6.437353213	7.564308035	7.111263627	6.988332884	7.028652555	7.070008752	6.804248992	7.096680739	7.129061877	6.739311534	7.186892782	6.900488091	7.164473938	6.681108412	6.976398015	7.040093341	6.102743803	6.588228679	6.345869164	6.709447524	6.73258355	6.916256652	6.922374481	6.385007953	6.471700536	6.203874081
ABCB8	5.285055908	5.033143004	5.335703075	5.048298266	5.633240926	5.494463783	5.683738931	5.487634609	5.913279535	5.953441833	5.504435587	6.326711204	5.417408937	6.004843544	5.838607159	5.733372298	5.464548373	5.633517915	5.923924176	6.0145184	5.524841804	6.094324702	5.494463783	5.633517915	6.022969374	6.064254021	5.853448713	6.282236268	6.014901908	6.004477468	5.753799212	5.703716924	6.004112659	5.653771942	5.953994857	6.202461839	6.093805347
ABCB9	4.946014585	4.953093016	5.051994983	4.630919275	4.555708186	4.901141469	4.929569706	4.569684761	5.140464756	4.939558702	4.871226058	5.19514521	4.569684761	5.200174392	5.073789612	5.236346153	4.866240157	5.103186744	5.152110028	4.980302382	4.708558871	5.001756623	4.816381139	5.113192992	5.190323774	5.147098248	5.225225086	5.519393292	4.863219185	5.196182424	5.037062978	5.19427811	5.112015787	4.97452019	5.036839084	5.110549345	4.858033655
ABCC1	7.254487119	7.309564542	6.724379529	6.782408595	6.996445135	6.755896939	6.362990684	6.38050386	6.461728733	6.652671579	6.711023823	6.573141132	6.586164755	6.276419382	6.658411589	6.180193782	6.686094314	6.699183382	6.795973928	6.391053359	6.983200946	6.359949052	6.935389404	6.328952187	7.060036949	6.480231777	6.711023823	6.137645116	7.382839466	6.943304631	6.684560849	6.912385484	6.5754556	6.67764407	6.811009269	6.521559554	6.994367714
ABCC10	5.639054936	5.60349917	5.504932464	5.415989281	5.593146684	5.579224114	5.24921759	5.683263265	5.509421489	5.424025026	5.738772972	5.662859154	6.019343264	5.682975883	5.808614314	5.552635518	5.629083132	5.543461679	5.708417628	5.813699756	6.0225753	5.653288046	5.783646088	5.268289844	5.67894215	5.728464749	5.773674284	5.609139525	5.979697633	5.708269968	5.639320508	5.533903986	5.723452969	5.728689415	5.563076003	5.599167721	5.923699122
ABCC2	5.833505106	6.403999051	6.988178281	7.582384993	7.307175507	6.720995626	7.791417164	7.674662661	7.917612058	7.991197092	6.900488091	7.272197458	7.554275796	7.674532033	6.298497449	7.8218862	7.608486147	8.16509879	7.327222627	7.671272217	6.769175543	7.888542008	6.940375305	8.305186269	6.172546428	7.597858757	6.212433643	7.349219253	5.200174392	5.994436536	6.988178281	7.102176415	6.535361359	6.223144735	6.84609173	7.010177931	5.53345543
ABCC3	7.473866798	9.505936091	7.13749833	6.876815748	7.512658494	7.144797279	6.422924662	7.248292514	8.047245505	6.862440502	8.002372389	7.744940584	5.863843563	7.216876453	6.918349579	7.329880521	7.463894994	7.449652021	7.146798541	7.696374547	7.371433073	7.602870537	7.344233351	6.338958436	7.384120566	7.176869222	7.249501217	7.279416628	7.659444487	7.229471199	7.77957454	6.382968677	7.061598278	6.62270459	7.231998804	6.431813322	8.035017559
ABCC4	6.12268741	6.804248992	6.221668698	6.161308907	6.655644083	5.743758873	6.18318875	6.932276992	5.963138553	5.573859971	6.451756929	5.672917519	5.939085354	5.974668451	6.168528454	6.215337045	6.132659214	6.454030294	6.30481947	6.546687808	7.17731701	6.264725229	7.040093341	6.444024045	6.411869715	5.74350009	6.032941178	6.003025767	5.119707477	5.773536027	5.91307393	6.273089717	5.863782814	5.993397819	5.47286396	5.275084104	5.893680377
ABCC5	6.23237725	6.153842838	6.331170067	5.495490041	6.154466065	6.601333983	6.063320793	5.999278786	6.062856589	5.563870975	5.993053963	5.793617891	6.189891323	5.642742426	6.408471214	5.803658824	6.003025767	5.683549158	5.974041978	6.37599196	5.883209921	5.813665012	5.903307731	5.673542909	5.953166749	5.893853495	5.853448713	5.384773944	6.115485552	5.542594586	5.97280195	6.023364808	5.512958201	5.823584881	5.643264486	6.003025767	5.563474176
ABCC8	4.911113273	4.672918058	4.967380288	4.238384272	4.766202954	5.005845407	4.48006487	4.970974312	5.155422461	5.2192506	5.270098202	5.069415655	4.128266255	4.923569371	4.668886204	5.115854967	4.636888674	5.013130507	4.851403217	4.568624161	4.419873443	4.93660348	4.452410307	4.863036779	5.175366068	5.20222783	5.015817211	5.414689355	4.908481825	5.241366619	4.947470949	4.77973476	5.056886205	4.72479528	5.147098248	5.439618864	5.158221111
ABCC9	7.189670395	6.013755359	6.400852756	6.727751823	6.274748789	5.963138553	6.093287782	5.698311623	6.182518232	6.213155739	6.082800196	6.648578865	6.189891323	5.662859154	6.588428284	6.114927723	6.740939233	6.233892826	6.505290677	5.532553654	6.510354125	5.74350009	6.48167234	5.913692874	6.362010697	5.703405848	6.701052019	5.943194945	6.236185925	5.02046611	6.370988747	6.372979681	6.695738324	6.84246251	6.926280213	5.843476909	5.693555406
ABCD1	7.040093341	6.644149015	6.769175543	6.290497642	6.986421575	6.820713662	6.722594553	6.781793411	6.910459895	7.17209939	6.810741859	7.000621619	6.821922366	6.889979611	6.798378199	6.73746552	6.521559554	6.804248992	6.395031513	6.436237554	6.480490116	6.595502721	6.541503161	6.904311477	7.050065145	6.785950368	6.511587751	6.920431698	7.372781101	7.490535437	6.769175543	6.872429499	6.84609173	6.51282563	7.056586498	6.790798251	6.954342719
ABCD2	2.074135149	2.171355928	2.130299362	3.030966478	1.944570711	2.014304327	2.936764931	2.498027455	1.755037434	2.217557193	2.054191542	2.685583293	2.317447157	1.880914142	2.15948484	2.188923224	1.974417113	2.051280946	1.874405788	1.757163139	2.130299362	2.245277522	2.084106952	2.271418413	2.323430239	3.037138791	2.064163345	2.782133204	3.641127911	2.16884136	2.160163372	2.1975792	2.325466005	1.997799273	2.355536686	2.363317453	2.351468402
ABCD3	6.252320857	6.674167761	6.510354125	6.310372832	6.324866591	6.48167234	6.642682582	6.721599978	6.561446769	5.913485848	6.581390376	5.250466214	6.641342068	6.527878492	6.608423514	6.265541706	6.561446769	6.644149015	6.445149315	7.139102809	6.679583514	7.006468696	6.860600877	6.634142767	4.666804085	6.074277582	6.082800196	4.247988333	4.455855427	4.518419499	6.112167329	5.733683913	5.964018418	6.053331797	5.262369192	4.267931941	4.762974294
ABCD4	5.160408363	5.33333046	5.196337696	5.078111051	5.292439873	5.080633934	5.259206586	5.23682864	5.56925231	5.498942499	5.100577541	5.225320303	5.056248342	5.632684061	5.213756222	5.311653145	5.285055908	5.688552282	4.93660348	5.181121026	5.146564347	5.422746158	4.866240157	5.60349917	5.474520176	4.976697722	4.9859018	5.394745747	5.260524579	5.371898738	5.325748405	5.673749935	5.172157149	5.044443164	5.47787574	5.489477882	5.268289844
ABCE1	6.656178903	6.974355216	6.251532708	6.91159733	6.465196436	6.222405446	6.62270459	6.38050386	6.292208071	6.23812823	6.646207099	5.798647074	6.500890725	6.01993109	6.328490294	5.904068146	6.666150706	6.198870956	6.169501405	6.310725901	6.366011412	6.334890151	6.845643171	6.198870956	5.943194945	6.119383603	5.98308216	4.786465728	6.216069196	5.748433696	6.281396717	5.883518859	5.848747473	5.968425328	5.272392752	5.629083132	6.053780353
ABCF1	7.419021878	7.454655145	7.266909039	7.125255623	7.617905878	7.688260575	7.651571215	7.484050125	7.648373361	7.421824299	7.598514343	7.785174042	8.045855496	8.257917168	8.138058609	8.062868573	7.778006808	7.714817607	7.978754051	7.952418319	7.744733195	7.778282844	7.847809433	7.754842601	7.4788527	7.778282844	7.86775304	7.169726788	8.187508617	8.072909506	7.734778525	7.681538204	7.94868337	7.881318132	7.587835197	7.61845795	7.764848849
ABCF2	5.055704425	4.843024282	5.047017648	4.52160573	5.242322071	5.015817211	4.884619222	4.925829238	5.304999515	5.124355135	5.045732621	5.733267705	4.735216701	5.119707477	4.588905284	4.910015856	4.886183764	4.863036779	5.172157149	4.789524669	4.579148162	4.781238295	4.756550317	4.963099265	5.324943122	4.981709502	5.105563443	5.634069034	5.381224951	5.602840179	4.957425618	4.984509186	4.961662381	5.074410153	5.322510554	5.434632962	5.46341169
ABCF3	6.701052019	6.554092779	6.430716766	6.558812707	6.715785445	6.73096743	7.032253441	6.95234147	7.36916286	6.912385484	6.780826448	7.473364745	7.082760574	7.211847271	7.048318574	7.229471199	6.920431698	6.974355216	7.12675142	7.299757725	6.759220873	7.13677498	6.701052019	7.114442696	7.179698592	7.237010584	7.109895967	7.319303842	7.201788907	7.339921453	7.027996961	7.102176415	7.046562937	6.942352473	7.357293309	7.139811377	7.214505181
ABCG1	5.504435587	4.908064898	4.733445545	5.242081368	5.061897985	4.592015558	4.539998848	5.011103267	4.577057852	5.119360637	4.68176179	4.611760075	4.474378493	4.732460448	5.058793189	5.105814034	5.100577541	4.883049276	4.856414997	4.523439966	5.032085643	4.65594379	4.467368013	4.717946176	4.706691299	4.981709502	5.205281479	4.447424405	5.914318264	5.321694077	4.937516279	5.254212088	4.841379657	5.064421157	4.675990911	4.706691299	4.873043028
ABCG2	4.816381139	4.18261188	5.106745667	4.79985839	4.691026251	4.676775888	4.495048364	4.664991029	4.746578513	4.085499513	4.557114245	4.848131638	4.82550685	4.787781452	5.068790804	5.753454163	4.946014585	5.453405442	5.011780183	5.412062467	5.98275662	5.623217365	5.314971319	4.622886815	4.447424405	4.67097913	5.035760818	5.005845407	4.083695944	3.865758905	4.81806024	4.814696248	4.500578604	5.493948001	4.901521019	4.078467672	4.412755596
ABCG4	4.387593584	4.612880566	4.887742929	4.08435155	4.500578604	4.447424405	4.405147397	4.534571925	4.676775888	4.485059368	4.437452602	4.787781452	4.384088344	4.164162859	4.338964909	4.809606534	4.247988333	4.392743099	3.989377026	4.387887381	4.161052025	4.480531484	3.948834226	4.292680614	4.856268353	4.450460802	4.37762178	4.906127371	4.757606359	4.990343314	4.390009433	4.515026357	4.600814208	4.28527944	4.66095557	5.055704425	5.19324298
ABCG5	1.864727273	1.851155976	2.180072712	1.917955837	1.804240866	1.824840059	1.698129382	2.347543873	1.914586291	2.08770024	2.213740399	2.695641658	2.307414918	2.474357641	2.07950392	2.229086953	2.293514828	2.451530887	2.114971237	1.978063648	1.961069974	1.944570711	1.804896452	2.011255952	2.373289257	1.90447647	1.685234808	2.722302383	2.061964701	2.158800427	1.742067235	1.897909309	2.124994798	2.057733251	2.375583807	3.011484687	2.181362177
ABHD10	6.312151679	6.424011548	6.042484639	6.022182577	6.465196436	6.441785125	7.002286452	6.480826247	6.750911037	6.73258355	6.740939233	7.030796712	7.122889529	7.523656567	6.988332884	7.229471199	7.030121538	7.434642648	7.377340429	7.862049929	6.938404932	8.169201698	6.900488091	7.184486435	6.242349053	7.237010584	6.790798251	6.661164805	6.346827933	6.064723061	6.938404932	6.572759608	6.805997488	6.602726597	6.795973928	5.833505106	6.293930317
ABHD11	7.498796307	7.634767619	7.615322486	6.856940558	7.688070801	7.568598932	7.471769281	7.704759378	7.877724844	7.791417164	7.678288772	7.80529077	7.614469229	7.795232406	7.628180244	7.611026623	7.61845795	7.594742625	7.537717395	7.811845268	7.635231826	7.728165042	7.967471076	7.574730128	7.887696647	7.617905878	7.758063201	8.336427809	7.925991143	8.333973743	7.585458476	7.601626233	8.018848293	7.621604226	7.978754051	7.877724844	8.16509879
ABHD14A	7.67330287	7.289552045	8.053327963	7.324007523	7.512658494	7.842823531	8.470668917	8.437112808	9.139157999	7.806400659	8.231723872	9.661059001	8.968821463	9.791817738	9.267789103	10.17146434	8.451103551	9.460907973	9.3068758	9.569008407	8.665540162	9.747912456	8.06220321	9.065661157	7.957499273	9.422146744	8.675469132	8.550821587	6.537936857	6.963386495	8.40174141	8.200966015	9.286828679	8.775333306	8.7756271	7.882710746	6.91932085
ABHD17A	6.840657269	6.804248992	6.978223612	6.697939037	6.906233092	6.711023823	6.822484517	6.530987441	6.750911037	7.092187419	6.780826448	7.664473669	7.303469827	7.231964	7.298258949	7.179266538	6.720995626	6.844273986	7.196916343	7.239512131	7.067815641	7.176869222	6.850629073	6.864286483	7.558627129	7.247034145	7.289388431	7.568598932	7.80529077	7.480494505	6.968268942	7.142132401	7.267081265	7.222044372	7.347269748	7.698232379	7.55471763
ABHD17B	5.993053963	6.173855335	5.475068454	6.668126252	6.104348263	5.913279535	6.283078713	6.199923562	6.381954304	6.043342801	5.783646088	6.236185925	6.119665652	6.236185925	6.188523684	6.365951028	6.182518232	6.4140053	6.174513185	6.355910096	5.863300581	6.264725229	5.98308216	6.534080282	5.773674284	6.214607427	6.142631017	5.564266409	6.31665284	5.964313739	6.301306057	6.203166742	5.833712133	6.193177746	6.234654548	5.953166749	6.173855335
ABHD18	5.514407391	5.173230483	4.887742929	5.604803586	5.49291108	4.916099175	5.204267106	5.156570729	4.696719495	5.154322124	4.896155567	4.154104495	4.634894313	4.093754309	4.398950599	4.498337635	4.756550317	4.79299304	4.330178078	4.267396194	4.76828689	4.440437242	4.706691299	4.983111762	4.48731162	4.38029588	4.12832669	4.646860477	4.797839816	4.859811195	5.007198968	4.584949331	3.84904718	4.355202415	4.691026251	4.706691299	4.7229493
ABHD2	7.020149734	6.904311477	6.510354125	6.842034165	6.535361359	6.556460867	7.092187419	6.927260873	6.581390376	6.477864142	6.840657269	6.256302654	6.796841769	6.77430842	6.763386546	6.611953867	6.985248422	6.559095903	6.821032829	7.124041411	6.943382267	6.83606817	7.294374333	6.64915214	6.551474965	6.58046738	7.169726788	6.072828392	6.623432954	6.672199461	6.828903563	6.547787117	6.685714764	6.692627564	6.670679423	6.137645116	6.629139643
ABHD3	3.559933885	3.542211975	2.916718286	3.994913194	3.057185912	3.719482743	3.246423818	3.170187452	3.031428294	3.206467833	3.589849296	2.846517124	3.591541481	3.087917869	3.169243954	2.89178848	3.250807974	2.841774579	2.956950308	3.213098311	3.63345452	2.886785385	3.300666992	2.941837064	3.290695188	3.157421515	3.200948956	3.260779777	3.792003377	3.102648056	3.334814422	3.096588873	2.876761825	2.677051026	3.077233032	2.971597473	2.861787076
ABHD4	6.940375305	7.08442395	6.958314272	6.240809667	6.976398015	6.950347109	6.84246251	7.072728335	6.571418572	6.62270459	7.060036949	6.869862882	7.002502664	6.950329797	7.148294724	7.09893908	6.940375305	6.864286483	6.896209532	6.928243232	7.227090359	7.216963463	6.990234323	6.924323974	6.800770055	7.237010584	7.079980556	6.401897911	6.56811195	7.078857216	7.008087621	6.84246251	7.026515816	7.002286452	6.956350894	6.920431698	6.914317725
ABHD5	3.819200779	4.282674365	4.031641316	4.70048244	4.019447707	4.267931941	4.045543528	4.273733717	3.898975208	4.405147397	4.267931941	3.580777725	4.484410732	3.892587021	3.659127089	4.187068736	3.978749636	3.91244317	4.029471267	3.785431447	4.001777306	3.929235663	4.048552262	4.18261188	3.809228975	3.969329905	4.208101119	3.968777833	3.66124464	3.554490006	3.912185277	3.725895644	4.209895354	4.025565535	3.949282784	4.138298494	3.972480661
ABHD6	6.327109384	6.674167761	7.202203685	7.517790626	6.795973928	6.840657269	7.28197835	7.288421469	7.723161888	7.152121397	6.820713662	7.081088534	6.771761172	7.221905636	6.718397279	7.791763403	6.945361207	7.289552045	7.582823417	7.600985691	6.998132951	7.728165042	6.591362179	7.899933204	6.31713758	7.201928123	6.740939233	6.970290716	5.315845583	6.541667342	7.092702316	6.772539535	6.951339114	6.502836633	7.11672786	6.860600877	5.938708495
ABHD8	6.431813322	7.004373962	6.271442047	5.684304346	6.685714764	6.471700536	6.253111724	6.340374905	6.581390376	6.652671579	6.202461839	6.749162509	6.179859084	6.437353213	6.548437824	6.386032892	6.192490035	6.484049039	6.124395384	5.863904417	6.221668698	6.284772349	6.042912981	6.634142767	6.62127759	6.234654548	6.840657269	6.950347109	6.387061391	6.697301791	6.520308795	6.602726597	6.515314238	6.333023695	6.886185971	7.139811377	6.984361465
ABI1	6.362010697	6.338958436	5.674161852	6.717814227	6.089312922	5.439618864	5.57885447	5.96918207	5.434632962	5.638788448	6.022969374	4.98894874	5.5628764	5.315845583	5.248747874	5.376919204	5.92823724	5.823636637	5.613193805	5.803658824	5.95289261	5.74851187	6.456742831	5.758596022	5.414689355	5.49291108	5.324943122	4.522212932	5.723209341	5.166059628	5.4103631	5.558876477	5.377640136	5.703716924	4.761191174	4.856268353	5.013130507
ABI2	6.441785125	6.684174009	6.331170067	6.464405555	6.455172876	6.486658242	6.29306771	6.62629371	6.755896939	6.377974179	6.476686438	6.36191548	5.668214907	6.558053585	6.423467636	6.486442215	6.760882841	6.664161512	6.134418944	6.275582638	6.226646033	6.239666328	6.257306759	6.609127146	6.735953332	6.324866591	5.663984445	6.661164805	6.377003026	6.220357511	6.52528613	6.642682582	6.374984393	6.308051204	6.470208216	6.297193973	6.624136518
ABI3BP	4.676775888	4.873043028	5.893164591	4.511668135	3.788905818	3.908947011	4.684839295	4.885700282	3.779313564	4.475070371	4.746578513	4.586614164	5.186667446	4.274804868	4.288976834	4.076618482	4.407537191	4.612880566	4.38029588	4.197109668	4.947470949	4.741144053	4.447424405	4.25265562	4.038580458	3.929235663	4.347706369	4.247988333	3.973053936	3.363712294	4.310372074	4.475070371	4.310130957	5.05443216	4.470507923	4.676775888	4.893055525
ABITRAM	6.012997571	5.883674128	5.96284728	5.555115611	5.923924176	6.312151679	5.703716924	5.497666848	5.87339232	5.803606888	5.953166749	5.129765841	5.497666848	5.300758036	5.718635779	5.622922044	5.693899855	5.743586649	5.372628356	5.572717383	5.465113784	5.613193805	5.713843463	5.893680377	5.713843463	5.583123124	5.314971319	5.933223142	5.310816401	5.763495095	5.425295105	5.85355187	5.302463434	5.813595884	5.693382288	5.564266409	5.653530412
ABL1	8.186850755	8.285173772	8.073237302	7.582384993	8.399743587	8.077160916	8.141032037	8.326758182	8.146963541	7.711505193	8.007358291	8.529493007	8.065919974	8.479201185	8.318015679	8.414301201	7.987414683	8.125073796	8.068966095	8.133155099	8.511242779	8.028871853	8.097104523	8.175105039	8.206794363	8.159178138	8.146963541	8.276596988	8.127158431	8.133155099	8.103101312	8.210955012	8.439837828	8.190977019	8.20929594	8.057217309	8.315192518
ABL2	6.152602821	6.373980305	6.181850018	5.694241941	6.485243557	6.292208071	6.003386815	6.219988039	6.262292661	6.303056706	6.401897911	6.487645035	5.828730727	6.356886298	6.158530839	6.476401282	6.322123482	6.353967808	6.144442504	5.994436536	5.99271129	5.913900616	6.262292661	6.253905323	6.671136608	6.344913712	6.471700536	6.292208071	6.487645035	6.677219927	6.341124737	6.392957673	6.465196436	6.382968677	6.485243557	6.511587751	6.774230246
ABLIM1	7.698232379	7.674792613	7.630254491	7.483009043	7.928636249	7.498796307	7.546686753	7.504114602	8.067189112	7.541692255	7.708204183	7.765057313	7.408808334	7.961195419	7.743152816	7.676292683	8.102090425	7.849901962	7.998801172	8.203441624	8.058305297	7.913600909	7.703218281	7.544711382	7.882710746	7.652988339	7.129839574	7.638401557	7.85055341	7.696374547	8.033418623	7.731483186	7.768259284	7.936257612	7.878518448	7.807922219	7.759845725
ABLIM3	5.673956248	7.434642648	6.779130213	6.061932957	6.605526281	7.020149734	7.182088386	6.761728933	7.129839574	7.331923332	6.491644143	6.427294848	6.661406545	6.055135366	5.798616699	6.145050519	6.072828392	6.173855335	5.302463434	6.315746367	5.903119261	6.104348263	5.564266409	6.604124021	5.494463783	6.03418334	5.354858533	6.12268741	5.49186696	7.259593996	6.679583514	5.483959004	6.184536746	5.953441833	6.58547916	6.800770055	6.103811595
ABO	5.98308216	5.53345543	5.554705813	4.978735101	6.134418944	6.272264464	6.372979681	6.731632217	6.541503161	6.782528532	6.720995626	7.111263627	6.46076177	7.020738348	6.888356734	6.074763994	6.531531358	6.744211501	6.705761885	6.727424588	5.425295105	7.046562937	5.594181819	6.764223998	6.62127759	6.58547916	6.581390376	6.3719825	6.135602281	6.486442215	6.241578038	5.74367291	5.75352365	5.663760939	6.745856126	7.099924163	6.584111524
ABR	7.219585806	7.204498932	7.436138428	7.820887274	7.216963463	6.98026252	7.50173627	6.977422067	7.658345165	7.506730768	7.897668451	7.664473669	6.972405947	7.443189652	7.218278029	7.646169886	6.940375305	7.35459266	7.196916343	7.43531031	7.052883636	7.372328649	7.194656297	6.954342719	7.763049102	7.592846977	7.638401557	7.61845795	7.830436681	7.746579208	7.560571802	7.371879317	7.482587813	7.401846306	7.567788076	7.992400585	7.809876968
ABRAXAS2	5.978096258	5.988739738	6.117144664	6.519062327	6.139430724	6.157588723	6.253111724	6.174842965	6.157588723	5.85355187	6.117701508	5.864026442	6.536003561	6.311623658	6.103543956	5.83378162	6.441785125	6.173855335	6.425102195	6.28562357	6.306283392	6.244678108	6.421841518	6.293930317	5.863420517	6.134418944	6.132659214	5.439618864	6.125543916	6.160111918	6.112167329	6.333023695	6.009124439	6.243122728	5.873806374	5.943194945	5.973730365
ABT1	5.504435587	5.543461679	5.365567085	5.535240421	5.903877055	5.693899855	5.603826961	5.467570131	5.803589695	5.613815957	5.763702481	6.185894103	5.868859682	5.803676256	5.798616699	5.944231875	5.843476909	5.883674128	6.184536746	5.853863485	6.042484639	5.974041978	5.943194945	5.843649134	6.12268741	5.984065538	5.803589695	5.913279535	6.377003026	6.335828231	5.823481901	5.733683913	6.084301142	5.913485848	6.074277582	6.132659214	6.34396156
ABTB2	5.334914926	5.273292969	5.485023124	5.197362191	5.683358727	5.654012641	5.543892982	5.467570131	5.993053963	5.553881979	5.723815266	5.65280079	5.307054311	5.501925324	5.458697789	5.422103399	5.654012641	5.33333046	5.502934641	5.371898738	5.266020386	5.553052443	5.065676229	5.523449181	5.723815266	5.573099563	5.414689355	5.883364124	5.330933129	5.823740688	5.624388503	5.434014022	5.332534115	5.434014022	5.813665012	5.933223142	5.913692874
ACAA1	8.441131747	8.50531124	9.038840284	9.296620133	8.540073432	9.144143901	9.619403499	9.57075579	9.857127858	9.504530041	9.248847839	9.651000637	9.706191013	10.07848112	9.117824878	10.06101409	9.119214392	10.07128913	9.562476589	9.950563831	9.148341653	9.898265861	8.8649334	9.961220399	8.929750124	9.537417688	9.243861937	9.592875063	8.142245978	8.685406371	9.008976275	9.169898663	8.936004066	8.735377321	9.341958261	9.213946526	8.090051926
ACAA2	6.955333011	6.759220873	7.212158355	7.11034923	7.502634934	7.553641227	7.66655471	7.820130124	8.166907148	7.416829801	7.254487119	8.408792634	8.181290719	8.554638918	7.873121811	8.349035142	7.718175986	7.974980068	8.309531543	8.379157938	7.76961987	8.520026311	7.583556638	8.13007692	7.394092369	8.018848293	7.414035976	7.842823531	6.98050489	7.535719632	7.555594467	7.596631735	7.908589129	7.521714263	7.903577348	7.593528441	6.969352092
ACACA	5.758716579	5.383361702	5.773708552	5.381207699	5.648276266	5.723815266	5.399052535	5.608021474	5.763702481	5.618810455	5.828519204	5.290699672	5.347183266	5.416429227	5.488690634	5.015445644	5.73378707	5.22826485	5.367616576	5.281530348	5.295884396	5.317498774	5.150436559	5.153217986	5.713843463	5.292439873	5.474520176	5.798603793	5.396312498	5.507451323	5.624388503	5.538898484	5.277404533	4.989503684	5.603170245	5.823533302	5.483424187
ACACB	7.438965485	6.739208376	7.79948388	7.264381953	6.495267117	7.055051047	7.401846306	6.756712814	6.910459895	7.082198422	7.124853672	6.884950428	7.950549228	7.07103017	7.433226751	6.988488826	7.17471269	7.094430199	7.001456916	6.812772512	6.699492854	6.83606817	6.461728733	7.04940208	6.890516287	7.302163727	7.53369762	6.242349053	6.200981649	6.46636035	7.172339675	6.987302957	7.171857442	7.581648241	7.081645398	6.322123482	5.953717868
ACAD10	6.810741859	6.624136518	6.749266203	6.509124732	7.006468696	6.720995626	6.73258355	6.852019082	7.259473021	7.271989353	6.651193001	7.352664373	6.87208356	7.402956195	6.928347194	7.149143741	6.910459895	7.104436447	7.036539377	6.888079504	6.480490116	7.11672786	6.681108412	6.964348968	6.990234323	7.12675142	6.770854644	7.61845795	7.040855076	6.968406961	6.928450262	6.962330466	6.906233092	6.782528532	7.096680739	7.089952359	6.774230246
ACAD8	5.524379194	4.45278059	5.315793735	5.584928396	5.793617891	5.185337872	5.663760939	5.507699086	5.903307731	5.903496851	5.384773944	5.381224951	5.949117592	6.004843544	5.768623854	5.853863485	6.302179875	6.113817844	5.783594331	6.235418909	5.594524493	6.194560306	5.564266409	6.243899075	5.055704425	5.723452969	5.544322801	5.145450657	4.878306732	5.221284755	5.674161852	5.623804953	5.442793279	5.483959004	5.49291108	4.756550317	4.302686862
ACADL	6.277250366	6.178858459	5.579592488	6.220934477	6.224630987	5.5393369	6.67764407	6.530987441	6.990234323	6.203166742	6.112715607	5.984726815	5.858827443	6.573141132	6.613422321	6.210316579	6.73096743	6.519070909	6.395031513	6.501503613	5.977779285	6.86112707	5.853448713	6.859283359	6.117701508	6.154466065	5.723815266	5.564266409	4.78275227	4.990343314	6.52528613	6.068315291	5.933947737	6.098282281	5.948983077	4.866240157	5.703561655
ACADM	5.663984445	4.702936803	5.733889872	5.177487001	4.67097913	5.155422461	6.442902655	5.979214309	5.135478854	3.895708582	5.12550705	5.109649113	7.734856094	6.537936857	5.928585694	6.215337045	6.092771999	6.393992802	6.395031513	6.767588317	6.898586252	6.805997488	5.87339232	5.813630388	4.507255227	6.29479591	6.042912981	4.158242101	3.792003377	3.544449074	5.564660483	5.184289113	5.49291108	5.933463841	4.340201638	4.148270298	3.64227446
ACADS	6.172546428	6.524074033	6.500399456	6.131496122	6.525337798	6.691080215	6.522814626	6.310278188	6.910459895	6.662660575	6.411869715	7.252080729	7.142954006	6.869862882	6.538440209	6.82783391	6.48167234	6.874292731	6.655644083	6.898120436	6.410807426	7.016492256	6.202461839	6.924323974	6.860600877	6.805997488	6.691080215	7.807922219	6.668695594	7.038693487	6.490444786	6.482858641	6.705761885	6.452891652	6.956350894	7.189670395	6.734205252
ACADSB	5.98308216	5.293305466	6.211714028	7.035817268	5.502934641	5.903307731	6.722594553	6.54101968	6.202461839	6.013375811	6.182518232	5.421458409	6.831954604	6.387061391	5.998568999	6.19525518	5.98308216	6.634142767	6.174513185	6.888079504	6.191804688	6.094324702	5.933223142	7.064411453	5.225225086	5.833712133	5.683928052	5.135478854	4.727431266	5.733372298	6.01262063	5.85355187	5.803641452	5.753661906	5.563076003	5.464548373	4.702936803
ACADVL	8.755243561	8.895554932	8.690426837	8.68545804	9.251746218	9.463241616	8.940151746	9.049079373	9.383467187	9.189876655	8.944707829	9.766671827	9.801497281	9.696263277	9.647698473	9.749745186	9.343579973	9.575979831	9.672735753	10.05097315	9.50670977	9.58252371	9.273777348	9.365848612	9.772367528	9.372028942	9.343579973	9.642734081	9.293928701	9.297903237	9.377299061	9.25979963	9.291840459	9.449590561	9.642665072	9.36352358	9.075667405
ACAN	5.753730677	5.883674128	6.540218135	5.942681817	5.773570771	6.641221197	6.692627564	5.718376101	6.042912981	5.613815957	6.23237725	6.487645035	5.417408937	6.075252095	5.648652474	6.275582638	5.644040837	5.923699122	5.74350009	5.773536027	5.415340435	5.553052443	6.421841518	5.273292969	6.561446769	5.903877055	5.614125427	6.162574625	6.195952467	5.853863485	5.94293794	6.113265775	5.663311607	5.753661906	6.475219996	5.973110356	7.114442696
ACAP1	6.06784249	6.263911572	5.848368576	7.095442838	6.119383603	6.06784249	5.648777444	6.014327144	6.132659214	6.747567044	5.748744775	6.708929051	5.55786028	6.22612756	5.488690634	5.883986281	5.893335927	6.368977181	6.119383603	5.723331366	6.470535446	5.979053758	5.868406418	6.278920945	7.359191057	7.171857442	6.985248422	6.955333011	8.705514384	7.430289843	6.102212659	6.962330466	6.069265802	6.397952172	6.805997488	6.820713662	7.384611406
ACAP2	3.066329607	3.066915171	3.140698359	3.522877431	3.01709167	3.096245018	3.196478837	3.330703273	2.60264074	2.881825451	3.031428294	2.725816751	3.636686555	2.811312848	3.039274959	2.680928903	2.996526982	2.916821443	3.252645339	3.338609963	3.693182539	3.152409735	3.385427322	3.011880804	2.767175499	2.631184596	3.006498785	2.672443365	2.942071586	2.901829412	2.772375572	3.031660397	3.117327274	2.886819949	2.831655803	3.016470589	2.996871431
ACAT1	8.286568791	7.69480511	8.770064197	8.5662069	8.580167673	8.735299953	9.399645579	9.299885343	9.562959652	8.151021034	8.795130775	9.8873722	10.02220653	9.967839115	9.597710398	9.940522899	9.572931456	9.746086056	9.943371883	10.00076849	9.476845761	10.33429074	9.164087508	9.936204778	7.389106467	9.201628416	9.194002919	8.555807489	7.201788907	7.751599675	9.218024343	9.159909666	9.662712193	9.199865652	8.930992286	8.535863881	7.254530175
ACAT2	5.085619836	5.153217986	4.947470949	5.465677256	4.66095557	4.547142441	4.874630226	5.307054311	5.095591639	4.86464123	4.796437531	5.481808595	5.216764162	5.441575138	5.018802729	5.271489416	4.896155567	5.153217986	5.392675477	5.602840179	5.226201706	5.352581235	4.706691299	5.483424187	4.826352942	5.252345632	4.606973263	4.926070978	5.049298926	5.120875433	5.216247036	4.86464123	4.711073372	4.654872306	4.881473898	4.37762178	4.702936803
ACBD3	5.853448713	6.078795974	5.494977794	6.086776944	5.823688573	5.918265436	5.808601386	5.843779085	5.514407391	5.329129561	5.778660186	5.220291121	6.119665652	5.828822167	5.743629816	5.823740688	5.853448713	5.608502294	5.813665012	6.074763994	6.097235324	5.823688573	6.292208071	5.673542909	5.514407391	5.497922861	5.654012641	5.23519689	5.708121794	5.728351832	5.669184518	5.698722426	5.813665012	5.68873343	5.457828619	5.334914926	5.508439809
ACBD4	7.389106467	7.324573915	7.286818379	6.936441318	7.357293309	7.468880896	7.531703259	7.243276394	7.997386487	7.851351143	7.359191057	7.795232406	6.892148037	7.604123483	7.338249409	7.661231285	7.259473021	7.684798861	7.597858757	7.701395013	7.13749833	8.078989655	6.98026252	7.674792613	7.399078271	7.718141482	7.22955761	8.196822559	7.221905636	7.64114942	7.19722635	7.481758277	7.477576033	7.291967346	7.778282844	7.927583862	6.974355216
ACD	6.940375305	7.684798861	7.266909039	6.648251062	6.926280213	6.98026252	6.872429499	7.183082962	6.501615947	7.032253441	6.840657269	7.413014559	6.821922366	6.98050489	7.158292339	7.028652555	6.900488091	7.004373962	6.605526281	6.627015266	7.15740767	6.84609173	7.070008752	7.204498932	7.000206127	7.176869222	7.269444824	7.36916286	7.413014559	7.46041264	6.828903563	7.142132401	6.946327334	6.962330466	7.186892782	7.070008752	7.104436447
ACE	5.993053963	5.953717868	6.450626106	5.922806627	6.134418944	6.73096743	7.112165412	6.62127759	7.568598932	6.452891652	6.48167234	7.211847271	7.203147439	7.704707126	7.618182629	8.705488236	5.73378707	7.704811358	7.337246188	8.193400692	7.147453	8.259413741	6.052884785	7.844898837	6.152602821	7.597858757	6.362010697	6.740939233	5.843909713	6.315746367	6.938404932	6.223144735	7.537717395	6.343012692	7.40741111	7.050065145	5.973730365
ACE2	5.329929024	5.963724116	6.01262063	6.33521682	6.740844346	5.933223142	6.642682582	7.152986245	7.42400778	6.84246251	6.003025767	6.985534072	7.137937887	7.201788907	6.103543956	7.485514971	6.596348081	7.124448944	7.432470011	8.047807175	7.047906301	8.189248819	7.094938261	7.384611406	5.200295577	6.525337798	5.619111328	5.903307731	3.751769919	4.257355262	6.455603441	6.01837031	6.189548526	6.12824927	6.359949052	5.424661158	4.137583762
ACHE	5.644040837	5.46341169	6.281396717	5.197362191	5.292439873	5.634069034	5.773639899	5.347183266	5.644040837	5.52391499	5.085619836	5.944493357	6.791825649	5.169999299	5.678645319	5.994436536	5.165394265	5.273292969	5.372628356	4.859811195	5.395431095	5.282416313	5.384773944	5.633517915	5.943194945	5.643264486	5.644040837	6.342067089	5.642742426	5.883986281	5.166473687	5.563870975	5.843735693	6.203166742	5.773570771	6.012997571	5.893680377
ACIN1	7.61845795	7.364598909	7.356501068	7.274319548	7.718141482	7.678288772	7.092187419	7.44392117	7.528711718	7.671549208	7.428993682	7.543773296	6.912212515	7.352664373	7.178287569	7.018611622	7.389106467	7.414630151	6.926280213	7.068816284	6.958314272	6.956350894	7.079980556	7.374605157	8.266625184	7.427458231	7.239529413	8.505948471	7.966224601	7.681313149	7.585458476	7.971219099	7.106704299	7.162110393	7.808353525	7.678288772	7.864911335
ACKR1	5.614125427	5.893680377	5.485023124	5.614741181	4.821332536	6.242349053	5.513925993	5.80866625	4.397565387	4.914586211	5.424661158	6.105427188	6.360439382	5.159940935	5.008805114	5.813699756	4.87621196	5.123199241	5.081945105	5.050588907	5.594524493	4.761191174	5.364830337	4.913068022	5.793617891	5.302463434	5.853448713	5.215253283	6.859804517	4.93009772	4.987289628	5.543892982	4.871450338	6.432913659	5.943971297	7.11986777	7.004373962
ACKR2	4.946014585	4.292680614	4.310372074	3.319156734	4.059541948	4.397565387	4.125455499	3.882476405	4.347706369	4.205367469	4.716663103	4.315038325	3.571477003	4.103812673	4.798855199	3.825595176	4.287875548	3.972480661	4.610837768	4.307559923	4.081414666	3.678646654	4.277903744	3.902436922	4.716663103	4.300107397	4.577057852	4.417508995	4.73748963	4.217191533	4.330281414	4.405147397	4.711073372	4.844663237	4.219918914	4.537170638	4.933080519
ACKR3	4.716663103	4.482799336	5.415340435	3.975038004	4.590790648	5.604153623	5.124355135	5.226796401	4.886183764	4.215356466	4.936042782	4.848131638	5.939085354	4.5765558	5.178764569	4.940138653	4.766522121	4.772980543	4.791261855	4.829688398	4.579148162	4.881473898	4.277903744	4.552843075	4.696719495	4.400343001	4.766522121	4.597001459	4.445797063	4.428051109	4.499510802	4.564971339	5.061897985	4.774740262	4.260013155	4.955986389	4.732955549
ACKR4	2.792105008	2.83176833	2.558350169	2.722901033	2.525937212	2.303486632	2.726996008	2.798994618	2.981569276	3.346313782	2.642527954	3.057742776	2.69867223	2.544766192	2.649367975	2.520273987	2.393232864	2.461537135	2.355536686	2.851624751	2.827126256	2.866738265	2.482979096	2.83176833	3.220892563	2.906832506	2.163881381	3.031428294	2.303365446	4.769442805	2.787307577	2.397359128	2.064853435	2.796918982	2.46579585	2.971597473	2.481549632
ACLY	7.498796307	8.565348731	7.704914515	7.950076009	8.700450398	8.047245505	8.05113107	8.407016092	8.555807489	7.951241106	8.186850755	8.127158431	7.915436392	8.690426837	7.718158779	8.173318828	8.166907148	8.445273749	8.089013215	8.223523489	7.973690603	8.409767147	8.077160916	8.285173772	7.86775304	8.078989655	7.419021878	8.176878952	8.046691516	8.564915184	8.3718774	8.071109063	7.808353525	7.491747273	7.968730491	7.758063201	8.285173772
ACO1	6.262292661	6.514067785	6.888631582	7.214693978	6.805997488	7.588542539	7.901296124	7.594404751	6.940375305	6.752561542	7.259473021	6.598287043	8.33679042	7.674532033	7.098306649	7.570862895	7.518739914	7.734830104	7.758235723	8.554874252	7.645186496	8.550096992	7.109895967	8.205123784	5.145450657	7.347269748	7.000206127	5.903307731	5.270582943	6.044641197	7.037951631	6.802506524	7.026515816	6.532803622	6.545384919	6.332095286	5.883674128
ACO2	6.506601849	6.228889702	6.953336937	6.265653654	6.700750105	7.055051047	7.157115895	7.062696096	7.244515315	6.957335968	6.720995626	7.498510656	7.584372512	7.674532033	6.878359119	7.349962386	6.950347109	7.08442395	7.201928123	7.229471199	6.724379529	7.40741111	6.671136608	7.269539548	6.716009724	7.086657179	6.800770055	7.553641227	6.195952467	6.80273158	7.027996961	6.752561542	7.502634934	6.837468012	7.13677498	7.169726788	6.694180258
ACOT11	5.334914926	4.933080519	5.226201706	5.083079848	5.367616576	5.304999515	5.623804953	5.698311623	5.723815266	5.593837964	4.721649004	5.879113989	5.086345058	5.798647074	5.578669169	5.582758315	5.489477882	5.468414815	5.533005322	6.129989121	5.315793735	5.818676792	4.861254255	5.453405442	5.075648032	5.427757938	5.384773944	5.120521148	4.822985727	5.130916365	5.285929726	5.30415707	5.618205585	5.144333128	5.4878993	5.479506078	5.168227359
ACOT13	6.62127759	6.514067785	7.246999699	7.632072969	6.896209532	7.079980556	7.781428168	7.795049527	7.758063201	6.95234147	7.109895967	7.98634133	8.527402957	8.569726464	7.728156394	8.18335976	7.558627129	8.255155027	8.269437302	8.705488236	7.874143904	8.810709562	7.269444824	8.305186269	6.810741859	7.637952999	7.289388431	7.010177931	5.954551722	6.496483147	7.316682389	7.28197835	7.447505352	7.242022364	7.557764516	7.099924163	6.514067785
ACOT2	4.726634906	5.233267974	5.684116522	5.813493081	5.803641452	5.494463783	7.052231433	6.480826247	6.112715607	5.873529862	6.23237725	6.990563254	7.815114004	7.594065118	6.288499834	7.390126115	6.561446769	7.314567666	7.016492256	7.068816284	6.082303319	7.257057705	5.793617891	7.194492684	5.73378707	6.505290677	6.581390376	6.252320857	5.049298926	5.341775942	6.410807426	6.153221761	6.234654548	6.093287782	6.485243557	6.890516287	5.753592897
ACOT7	6.247334955	6.979358341	6.843835568	6.588625492	7.297151946	6.526545456	7.626598724	7.323534304	7.488824503	7.132143404	6.775840546	8.177450253	7.644565945	7.800261588	6.778382969	7.791763403	6.78581235	7.584736376	7.527693835	7.540740098	7.077770311	7.993789392	7.164740886	7.989989441	6.516573652	7.68305902	7.094938261	7.67330287	6.537936857	7.761640607	7.21713569	7.496741772	7.527693835	6.662660575	7.332234408	7.568598932	7.384611406
ACOT8	5.943194945	6.023761607	5.186383027	5.634616371	6.01413622	6.032941178	5.923474844	5.919020876	6.511587751	6.163210757	6.162574625	6.859804517	6.169826845	6.598287043	6.548437824	6.817792978	6.292208071	6.434017797	6.906233092	6.687260859	6.042484639	6.725809005	5.933223142	6.27391782	6.551474965	6.635596962	6.072828392	7.149783181	6.40717812	6.968406961	6.301306057	6.40294667	6.495267117	6.313045702	6.344913712	6.451756929	6.664161512
ACOT9	6.770854644	6.81425524	6.659674174	6.807252583	6.735832566	6.701052019	6.532803622	6.7015355	6.760882841	6.552781615	6.970290716	6.437353213	6.932276992	6.437353213	6.648413974	6.386032892	6.920431698	6.54408653	6.725809005	6.928243232	6.838858233	6.775926807	6.890516287	6.604124021	6.641221197	6.455172876	6.501615947	6.312151679	7.171613814	7.028652555	6.689538184	6.382968677	6.85611529	6.812495521	6.455172876	6.661164805	6.834267737
ACOX1	4.297847351	4.647902436	4.892720264	4.238384272	4.400343001	4.671789986	4.75476227	5.041199983	4.621930968	5.129349633	4.911113273	5.039240562	5.216764162	4.948715282	4.993808692	5.130916365	4.951000487	4.853030531	5.127051127	5.422103399	4.897697599	5.287428093	4.756550317	5.268289844	4.616945067	4.66095557	4.936042782	4.831338844	4.063579216	4.307559923	4.708558871	4.525015353	5.056886205	4.869635728	5.127051127	5.100577541	4.5578462
ACOX2	6.511587751	6.183861584	7.12754366	7.532697018	6.876162411	6.581390376	7.751461179	7.574340274	7.97744288	7.671549208	6.87057268	8.278033897	8.075952212	7.89581605	7.198282799	8.354055608	7.61845795	8.4352675	7.968730491	8.233564421	7.336591729	8.449861388	7.239529413	8.875542435	6.272264464	8.038895413	6.970290716	7.498796307	5.159940935	6.486442215	7.495866447	6.84246251	7.547740955	6.902396488	7.94868337	7.608486147	6.81425524
ACOX3	6.416855616	6.198870956	6.216691363	6.066901754	6.209595647	6.172546428	6.338018193	6.270149233	6.212433643	5.958436331	6.107729705	6.105427188	5.868859682	6.462499124	6.243510566	6.26052124	6.476686438	6.293930317	6.505290677	6.345869164	6.117144664	6.349925492	6.032941178	6.27391782	6.362010697	6.204583866	6.28722217	6.107729705	6.216069196	6.089825392	6.107189994	6.308051204	6.324866591	6.40294667	6.339901931	6.3719825	6.048777229
ACOXL	2.891823044	2.991868307	2.956536965	3.458283064	3.177468636	3.579877492	3.256412815	3.400928944	3.539990278	3.905697579	3.270751581	3.91270375	3.320671034	3.2488517	3.269220104	3.413916955	3.111202723	3.091930792	3.267680679	3.303466701	3.265131733	3.087256593	3.171033545	3.141962034	3.38044142	3.187492196	3.38044142	3.809228975	3.299143522	3.564530938	3.195449043	2.96673192	3.057185912	3.126555862	3.428057645	3.13114633	3.632268212
ACP1	7.179698592	7.454655145	7.12754366	7.512821828	7.377340429	7.389106467	7.591637237	7.584372512	7.807922219	7.142132401	7.359191057	7.282255822	7.423856692	7.292314186	7.258268489	7.450371708	7.428993682	7.494680139	7.39738755	7.520658233	7.10763432	7.627929438	7.289388431	7.774855098	7.498796307	7.507646714	7.22955761	7.399078271	7.543773296	7.430289843	7.436138428	7.421824299	7.247034145	7.511725266	7.577811637	7.010177931	7.374605157
ACP2	6.581390376	6.774230246	6.550172805	6.817190178	6.986421575	6.711023823	6.782528532	6.671438784	7.219585806	7.152121397	6.780826448	7.050913441	6.992470425	7.262139093	7.168289954	7.18930747	7.149783181	7.164473938	6.976398015	7.179266538	7.047906301	7.216963463	7.010177931	7.474667642	7.349219253	7.026515816	6.940375305	7.149783181	7.030796712	7.972500183	7.11758899	7.102176415	6.866138851	6.742572546	7.267081265	6.990234323	7.15446769
ACP5	6.032941178	6.594117773	6.828903563	6.827127773	7.768259284	7.089952359	8.001186088	7.754920572	7.448937289	6.742572546	6.601333983	7.634298576	8.156210123	8.107041702	6.708399664	8.203441624	7.169726788	7.584736376	7.728165042	8.283769082	7.336591729	8.20929594	7.409050075	7.934955074	6.292208071	8.038895413	6.890516287	7.518739914	7.181672178	7.560821962	7.356501068	7.521714263	7.738188602	6.762550539	6.996445135	7.050065145	6.974355216
ACP6	7.389106467	7.384611406	6.729356864	6.996066888	6.85611529	6.880544484	7.521714263	7.042631619	7.36916286	6.892407492	7.099924163	7.493481474	7.002502664	6.759220873	7.958101539	7.199348402	7.488824503	7.62476137	7.196916343	7.329880521	7.475957107	7.617905878	6.900488091	6.804248992	7.079980556	7.146798541	7.050065145	6.87057268	6.920154704	6.968406961	7.376410408	7.581648241	7.337246188	7.072209426	7.39738755	6.840657269	7.004373962
ACPP	4.228044726	2.651655857	3.922139947	4.213540285	2.776526221	2.692386972	5.034454168	3.772121779	3.709510939	3.765851629	3.021456491	5.843909713	3.360799989	4.445797063	4.498926749	4.558583228	5.145450657	4.622886815	6.435125755	5.492389925	4.290462734	5.122039347	4.088439476	3.392118247	4.058524065	4.801285415	4.218072923	3.639708314	3.208618242	3.825595176	3.344769092	4.515026357	3.909188543	4.275290444	5.081945105	4.397565387	2.43151839
ACR	5.644040837	5.26328672	5.713980532	5.078111051	5.20222783	5.823533302	5.354102051	5.467570131	5.314971319	5.573859971	5.504435587	5.210232757	4.785377895	5.300758036	5.208757414	5.612881111	5.175366068	5.423386696	5.041850864	5.130916365	4.857878919	4.701049812	5.265112301	5.383361702	5.793617891	5.172157149	5.245168693	5.524379194	5.320874765	5.552635518	4.907652269	4.9445532	5.462840399	5.154322124	5.75352365	5.285055908	5.473417939
ACRV1	3.779313564	3.767352567	4.320326744	3.537783824	4.089612629	3.958806029	3.880725088	4.143314613	3.938862422	4.320240928	3.968777833	4.360300965	4.113217897	3.998199847	3.829086544	3.805513312	3.709510939	3.98248691	3.633540633	3.564530938	3.638431855	3.793917598	3.654666019	4.057533774	4.123340789	4.064553728	3.938862422	4.601987361	3.897616203	4.352744118	3.867389263	3.8457636	3.884129642	3.800813117	4.37027232	4.18317161	4.372730602
ACSBG1	2.762189597	3.367102626	3.285041072	2.891840148	3.252645339	3.126160429	3.106577869	3.175203572	3.515060769	2.936764931	3.699539136	3.359493708	3.115010139	3.324289433	3.124254687	3.328569031	2.841964026	2.956846437	2.941914967	3.057463861	2.772375572	3.052174131	2.652499758	3.267040141	3.430300438	3.177468636	3.181005348	3.769341761	3.193530695	3.373753226	3.190471708	3.261407313	2.966973868	3.026665898	3.342857382	3.928890618	3.327077632
ACSBG2	2.463035489	2.541587123	2.249755401	1.798704697	2.114971237	2.173853185	2.627106044	2.558220887	3.649680118	2.367392138	2.403204668	3.188501513	2.407737306	2.816342031	2.389429985	2.931952209	2.084106952	2.911818319	2.946926748	2.490151191	2.269664741	3.327822041	2.722302383	2.541587123	2.891823044	3.397986964	2.88185124	2.622584347	2.122314887	2.640765174	2.030752663	2.477271098	2.876761825	2.836874968	3.267680679	3.450244046	2.63164336
ACSF2	8.077160916	8.545336234	9.287707032	9.579841591	9.271793338	9.303692759	9.529502532	9.691142655	9.832198349	9.819183426	9.323636366	9.454862531	9.350046537	10.28970678	8.677929818	9.669417729	9.164087508	10.106311	9.261769778	9.870236373	8.789973536	10.37438498	8.346399613	10.16634849	8.376315024	9.933348323	9.004538651	9.742452117	6.608345407	8.193400692	9.636120479	9.25979963	9.372028942	8.400745943	9.562476589	9.463241616	8.025011311
ACSL1	7.523725816	6.989364589	7.69993718	7.453196258	7.908589129	8.770201266	8.175993524	8.136145645	8.166907148	7.916279619	8.11704813	7.619211029	9.174482358	8.886564943	8.622942936	8.163277896	8.301526497	8.050026932	8.510002751	8.700467769	7.943826593	8.304519763	7.72814779	8.640395595	7.094938261	7.858471327	8.166907148	7.164740886	7.196759725	8.600058447	8.118033317	7.971219099	8.264425522	7.88631263	7.552752736	7.768035004	6.704186507
ACSL3	5.913279535	5.383361702	5.873255251	5.664429156	4.66095557	5.793617891	5.863540866	5.417408937	5.035760818	5.553881979	5.48449198	4.606730893	6.209955801	4.858190003	5.368719254	5.231325687	5.454576569	5.033143004	5.533005322	5.632962976	5.723935202	5.553052443	6.132659214	5.143211738	4.746578513	5.132062907	5.464548373	4.118354887	3.842295199	4.618828822	5.435249774	5.034454168	5.011780183	4.994498182	4.490555044	4.387593584	4.202624377
ACSL4	6.212433643	6.944336471	6.609900825	6.817190178	6.926280213	7.389106467	5.873529862	6.54101968	6.062856589	5.613815957	7.36916286	4.717372901	5.216764162	5.290699672	5.378716869	5.29157128	6.142631017	5.843649134	5.873806374	6.616974334	6.231623368	5.653288046	6.601333983	5.523449181	4.776493924	5.613193805	5.793617891	4.856268353	5.461691866	5.954272807	6.201759358	5.96343083	4.741144053	5.254212088	5.603170245	4.527198834	4.582861821
ACSL5	6.162574625	5.763599146	5.684116522	6.678063847	5.533005322	5.843476909	5.513925993	5.698311623	5.434632962	5.274190081	5.883364124	5.471750231	5.156570729	5.451633502	5.358721639	5.241366619	5.205281479	5.46341169	5.362604796	5.140957297	5.883209921	5.272392752	5.903307731	5.60349917	6.062856589	5.372628356	5.743758873	5.48449198	6.437353213	6.295664503	5.614433833	5.763650902	5.613193805	5.953441833	5.703405848	5.753730677	6.013755359
ACSL6	2.961625669	2.461537135	2.946582295	3.816036484	2.505890091	2.592668936	2.85685296	2.919381483	3.559933885	2.447304109	2.482979096	2.786166937	2.748833424	3.369552072	2.5993799	3.403876023	2.542809918	2.841774579	4.049518388	3.423957887	2.996355645	2.596102135	2.911766651	2.511568378	2.822020419	2.395630927	3.011484687	2.63255615	2.564882921	2.660847039	2.787307577	2.726996008	2.305418884	2.317447157	2.696337738	1.974417113	2.381487147
ACSM1	4.168213905	4.572855572	3.952003957	4.293041045	3.969329905	4.078467672	3.945653564	3.962734315	4.277903744	4.50503736	4.666804085	4.375388512	4.223572523	4.375388512	4.538917209	4.126823143	3.769341761	4.352718105	4.219918914	4.257355262	3.643409189	3.859070741	3.669623725	4.292680614	4.557114245	4.320154518	4.636888674	4.786465728	4.556439071	4.518419499	4.061505326	4.245323455	4.480531484	4.42512539	4.490555044	4.327762762	4.572855572
ACSM2B	8.904820615	9.766098553	10.23340067	10.52391312	11.06601064	9.772367528	10.93795102	11.02543041	11.19833544	10.91797303	10.29090131	11.22513466	10.70439877	11.26536812	9.617705628	11.23580316	10.5202528	11.29705458	10.76530383	10.92453426	10.15376331	11.27650541	10.11140885	11.64727327	9.313664562	10.57485619	10.10143705	10.55016821	6.397119755	9.779867983	10.67140615	10.31863324	10.51471482	9.649370488	10.88558656	10.95901216	9.626011074
ACSM3	7.06502285	7.039395832	6.813971558	6.43459277	7.196916343	7.822879924	7.836367648	7.248292514	7.763049102	7.177093888	7.414035976	7.714765491	7.774985049	8.368559177	7.623181436	8.223523489	8.132005836	8.290176897	8.013836512	8.188380226	7.520753122	8.073977875	6.860600877	8.340208139	6.955333011	7.68305902	7.573584834	7.139811377	5.421458409	6.757547385	7.565549137	7.341912328	7.733176822	7.252011361	7.527693835	6.272264464	6.07379285
ACSM5	5.18035197	5.328327335	5.768731217	5.937713019	5.342557675	5.529365096	5.953441833	6.009311025	6.436799224	6.268095219	5.718829364	6.382032209	6.405584457	6.487645035	5.813613121	7.43531031	5.409703453	6.358970933	6.274748789	7.063795817	6.097235324	6.946327334	5.728801168	6.704186507	5.205281479	5.953994857	5.798603793	5.988068062	4.460884609	5.507451323	5.594524493	5.404047033	5.853759254	5.264201084	6.089312922	5.978096258	5.378358578
ACSS3	6.202461839	6.233892826	6.301306057	6.439561567	6.485243557	6.052884785	6.73258355	6.571116396	6.671136608	5.943452837	6.342067089	6.739104145	6.7015355	6.759220873	6.698402049	6.767588317	6.780826448	6.964348968	6.685714764	7.169225606	6.818948893	7.347269748	6.3719825	6.934330222	5.494463783	6.234654548	6.132659214	5.943194945	5.56227551	5.402021535	6.818948893	6.40294667	6.435125755	6.562770612	6.475219996	5.454576569	5.933705371
ACTA1	4.407537191	4.752968046	12.37365471	4.412292185	4.550696406	4.587029656	10.04893034	4.353991628	4.676775888	4.964531193	4.208101119	10.26959005	13.49336115	4.89842346	4.848843274	10.42248765	4.567086049	5.363349205	5.071921545	4.327641787	4.260598724	4.590790648	4.367649977	4.893055525	5.295027711	5.132062907	4.73660671	7.638401557	4.948715282	5.301612213	4.897697599	4.814696248	11.28652897	12.85583832	7.798329965	5.334914926	5.253280472
ACTA2	5.993053963	6.81425524	6.390898086	6.866878153	6.094324702	6.23237725	6.807501022	5.838762966	5.698885757	6.178194251	6.631249394	6.447411577	5.903972518	5.743326069	5.453698982	5.969334205	6.017983472	6.37898343	5.943971297	5.894027214	5.95289261	5.442793279	6.282236268	5.988739738	6.03792708	6.219619207	5.943194945	6.027955276	6.211040014	6.210316579	6.211714028	6.028359306	6.069265802	5.758656404	6.680702984	5.673956248	6.128827217
ACTB	12.34509286	12.54783564	11.92569456	12.5511825	12.19867297	12.30520564	12.45627847	12.19920235	11.77670005	12.00677363	12.15562859	12.29132129	11.98852533	12.25108783	12.20708791	11.90854561	12.27529023	12.17760445	12.24879077	12.3101829	12.43338273	11.91801327	12.22543121	11.92744823	12.13568498	12.10846092	12.03596694	11.68695382	12.62324732	12.84235231	12.40351872	12.18657556	12.43923841	12.03674062	12.17862584	12.03596694	12.38773566
ACTC1	3.24083617	3.622261963	9.058749624	3.537783824	2.946926748	5.324943122	8.340811964	3.491219093	2.961625669	3.326335789	3.998693244	4.777723088	7.744888333	4.64696435	2.709353665	10.03089129	3.819200779	4.963099265	3.678646654	3.303466701	2.697715547	2.756479101	3.051371902	3.382111999	3.719482743	4.229942474	3.520046671	3.679595528	3.15832642	4.980302382	3.852457258	2.916786938	5.011780183	5.294168073	6.274748789	3.360497813	3.572230721
ACTG1	10.66484395	10.89180151	9.835213878	10.64316426	11.0509753	10.34574623	10.27368276	10.49372176	10.46540788	10.26369376	10.51028099	10.5663118	10.87996295	10.92841292	11.05236338	10.27689413	11.17839184	10.50155782	11.24643473	11.10527104	11.16913965	10.69012713	11.38779971	10.63163905	10.57011182	10.9507397	10.72467477	9.677635394	11.03905492	11.24584409	11.1342983	10.56336366	11.12114023	10.7032096	10.64502111	10.82439281	10.93182651
ACTG2	4.567086049	4.752968046	5.584569823	6.032120172	4.881473898	4.547142441	8.16101003	4.534571925	4.886183764	4.405147397	4.457396209	5.793617891	7.173050723	5.210232757	5.208757414	5.773536027	5.205281479	6.594117773	5.583123124	4.829688398	4.419873443	4.360248759	4.317790959	5.19324298	5.145450657	4.751167613	5.663984445	5.23519689	4.536322342	4.558583228	6.599946155	5.064421157	9.793018477	5.274190081	6.324866591	5.105563443	5.513442933
ACTL6A	2.203768596	2.371480899	2.090480682	2.096832547	2.405654488	2.004332524	2.08770024	2.518091932	2.13396597	1.917887302	1.864727273	1.981497786	2.457898499	2.253073624	2.569387055	1.978063648	2.732274186	2.081299692	2.305418884	2.419864665	2.618078188	2.235253962	3.041400098	2.031268449	2.084106952	2.074876996	2.343373846	2.263599417	2.232956896	1.696917545	2.488667479	2.437315113	2.124994798	2.377381135	2.395630927	1.99436072	2.16134968
ACTL6B	4.337734566	4.732955549	4.78819623	4.004850789	4.625873109	4.786465728	4.584949331	4.263701479	5.175366068	5.169305619	4.696719495	4.878306732	4.323894911	4.606730893	4.233989952	4.854790729	4.267931941	4.562849324	4.716085152	4.262375728	4.15607469	4.465496143	4.218072923	4.672918058	4.811395237	4.67097913	4.592015558	5.444604765	4.677139444	4.970261449	4.643853516	4.574960335	4.686014471	4.599932826	5.061897985	5.255140497	5.103186744
ACTL7A	3.320610599	3.161974531	3.185494373	2.772589008	3.327822041	3.440272242	3.246423818	2.969542677	3.709510939	3.216456829	2.622584347	3.610952818	3.330703273	3.188501513	2.939298809	3.905922634	3.35052601	3.552218224	3.247633559	3.273343904	3.046128994	3.247633559	2.901794848	3.262037017	3.62973651	3.648575973	3.35052601	3.889003404	3.731653191	3.825595176	3.285041072	3.246423818	3.157421515	3.216456829	3.728764456	3.430300438	3.542211975
ACTL7B	4.666804085	4.692930555	4.837969579	4.48185535	5.182180709	5.145450657	4.684839295	4.705119985	5.404717551	4.934564204	5.165394265	5.924376629	4.82550685	5.129765841	4.738869509	5.211243823	4.916099175	5.383361702	5.112015787	4.729279076	4.220780045	5.252345632	4.766522121	4.99311801	5.554294605	5.422746158	4.826352942	5.903307731	5.320874765	5.161039162	4.887742929	5.374080044	5.20222783	5.094388146	5.502934641	5.334914926	5.583486673
ACTL8	4.228044726	4.25265562	4.489556132	3.736535724	4.199871793	4.606973263	4.465081375	4.273733717	4.826352942	4.654872306	4.447424405	4.999007104	4.695087746	4.626847622	4.588905284	4.578665093	4.138298494	4.372730602	4.320154518	4.237273397	3.912185277	4.630884889	3.659651921	4.392743099	4.936042782	4.881473898	4.746578513	5.344886729	5.139824206	4.789524669	4.340236084	4.544993346	4.811308976	4.854652233	4.691026251	5.165394265	4.853030531
ACTN1	8.047245505	8.845523689	8.013509283	7.791074489	7.918612689	7.957499273	8.011175084	7.895371914	7.877724844	7.761450175	7.887696647	8.318267355	7.845210721	8.137216795	8.378001368	7.932336455	8.107076327	8.004998814	8.169201698	7.902213658	8.103101312	7.537717395	8.176878952	7.474667642	8.196822559	7.908589129	7.877724844	7.947527469	8.479201185	8.795856626	8.272330701	8.061120066	8.299507983	8.111065048	8.329578664	8.406230435	8.595367476
ACTN2	2.393232864	2.16134968	6.958314272	2.05211337	2.18513616	2.109036461	3.8457636	2.432817902	2.817034517	2.482265597	2.473007293	3.309201886	8.432096689	2.44921173	2.37943237	4.146905007	2.173853185	2.331455905	2.300407104	2.264230216	1.891387284	2.300407104	2.208754497	2.081299692	2.418162373	2.581066794	2.403204668	3.340554206	2.373773997	2.540355852	2.269664741	2.387370131	3.83401184	6.597732099	2.761490881	2.916752553	2.63164336
ACTN3	3.98872144	4.062536898	6.470535446	3.766348509	4.550696406	4.038580458	5.873529862	3.852379689	4.407537191	4.385169404	3.98872144	4.365330147	9.229659671	4.204396317	4.109019764	4.980302382	3.609792903	4.242649371	4.159777552	3.664940261	3.5737265	3.899164982	3.789285368	4.092555644	3.928890618	4.260013155	4.208101119	4.696719495	4.103812673	4.478255771	4.390009433	4.095488509	6.274748789	4.684839295	4.66095557	4.457396209	4.732955549
ACTN4	9.184031115	9.51594234	8.690426837	8.854397155	9.752924236	9.22391833	9.559469521	9.159434	9.682621295	9.679337477	9.353551777	9.847138743	9.289853104	9.746555099	9.527727093	9.297903237	9.433326205	9.565973582	9.632641512	9.940522899	9.52661911	9.793018477	9.533044241	9.295804872	9.533044241	9.522382348	9.263805544	9.443298009	9.253695243	9.639294932	9.656029819	9.579447514	9.542429468	9.179887659	9.913301202	9.682621295	9.796117298
ACTR10	6.910459895	6.974355216	6.689538184	7.075567648	7.056586498	6.760882841	7.162110393	7.002502664	6.940375305	6.343012692	7.000206127	6.940271432	7.453953408	7.262139093	7.228275644	7.048734419	7.22955761	7.014380211	7.347269748	7.440330776	7.147453	7.38736399	7.468880896	7.054405205	6.381954304	6.745856126	6.760882841	6.3719825	6.769279238	6.9182023	7.17731701	6.62270459	7.006468696	7.132143404	6.765903247	6.431813322	6.904311477
ACTR1A	6.711023823	6.979358341	6.639764834	6.688001442	6.991433355	6.890516287	6.837468012	6.781793411	6.805755957	6.747567044	6.800770055	7.066000987	7.448937289	7.307401733	7.243272066	7.149143741	7.094938261	6.879295856	7.191904562	7.103959546	7.097679651	7.201928123	7.149783181	7.059408329	7.11986777	7.021504036	7.079980556	7.194656297	7.478393928	7.681313149	7.077770311	6.967324964	7.262069485	7.147126899	7.337246188	7.015163832	7.249527051
ACTR1B	6.202461839	5.903686625	6.410807426	5.634616371	6.30481947	6.222405446	6.343012692	6.420632815	6.491644143	6.482858641	6.352038893	6.698870687	6.882115798	6.879921246	6.838368659	6.767588317	6.501615947	6.464036542	6.695738324	6.476401282	6.560127475	6.525337798	6.302179875	6.283924069	6.820713662	6.415078634	6.770854644	7.020149734	7.121321992	6.787670181	6.400852756	6.642682582	6.795973928	6.552781615	6.816021049	6.720995626	6.754217749
ACTR2	7.807922219	8.075042553	7.495866447	8.059389554	7.738188602	7.598514343	7.771439172	7.644565945	6.780826448	7.142132401	7.628429754	7.704707126	8.055887735	8.30820899	8.178049069	7.781722471	7.937555665	7.874917583	8.259413741	8.333973743	8.41169608	8.249390181	8.047245505	7.874917583	6.98026252	7.94868337	8.266625184	6.521559554	8.660251744	8.323932811	8.103101312	7.681538204	7.868494887	7.841362146	7.627929438	7.568598932	7.784861346
ACTR3	7.309332039	7.654780116	6.789084883	7.214693978	7.417434671	7.209614003	7.321934335	7.373695498	6.471700536	6.702616561	7.179698592	5.622625697	6.95234147	6.960388161	6.808375814	6.938284165	7.389106467	6.524074033	6.896209532	7.00857069	7.266909039	6.876162411	7.498796307	7.134455193	6.471700536	7.196916343	7.189670395	5.574238212	7.925991143	7.600985691	7.15740767	7.202066379	7.497623154	6.812495521	6.435125755	6.940375305	7.274542672
ACTR3B	4.786465728	4.632893063	4.589102832	4.094289145	4.169801112	4.108383083	4.455092379	4.404152821	4.517227031	4.025565535	4.437452602	3.631069547	3.972766554	4.023345758	3.889072234	4.066577549	4.218072923	3.932455667	4.009424146	4.146905007	4.101324006	4.029471267	4.337734566	4.192618129	4.12832669	4.10965975	3.84911619	3.98872144	4.214454681	3.835636108	4.161052025	3.915686575	4.320154518	4.165411484	3.899164982	3.968777833	3.802374437
ACTR5	4.990887702	5.143211738	5.499955129	5.579959599	5.442793279	5.090605738	5.254212088	5.297022072	5.424661158	5.488953502	5.270098202	5.587421421	5.226796401	5.436545955	5.143772917	5.552635518	5.324943122	5.368352329	5.347569455	5.26646895	5.415340435	5.457828619	5.349872631	5.208252353	5.439618864	5.297451653	5.349872631	5.359844435	5.657829972	5.873945349	5.345657745	5.24921759	5.142086468	5.498942499	5.48288752	5.629083132	5.46341169
ACTR6	3.559933885	3.702311951	3.782774568	4.650794465	3.538316809	3.889003404	3.95564256	4.464346254	3.440272242	3.616016684	3.73942635	3.047684412	4.113217897	3.741711555	4.448938674	4.066577549	4.267931941	4.092555644	4.410366561	4.648951618	4.937516279	4.500578604	4.517227031	3.752343194	4.058524065	3.237609998	3.5998211	3.889003404	3.540544267	3.654899328	4.091369336	3.456192742	3.478175447	3.755862633	3.889141422	3.749398154	3.64227446
ACTR8	6.172546428	6.243899075	5.584569823	6.538937517	6.114371823	6.162574625	5.983408822	5.828730727	6.112715607	5.384069041	6.102743803	5.421458409	5.23682864	5.49186696	5.648652474	5.391980603	6.102743803	5.433392945	5.462840399	5.974354671	6.00266596	5.853759254	6.052884785	6.043774104	5.334914926	5.673335167	5.454576569	5.145450657	5.190116028	4.990343314	5.823481901	5.344113055	4.901521019	5.254212088	5.593146684	5.404717551	5.703561655
ACVR1	5.73378707	5.953717868	6.032529969	6.091745742	5.783594331	5.514407391	5.973419826	5.908988637	5.703871659	5.813595884	6.172546428	5.441575138	5.858827443	5.582392239	5.618659629	5.763495095	6.012997571	5.673542909	5.452816839	5.843822553	5.863300581	5.533005322	6.112715607	5.413380448	5.205281479	5.512958201	5.753730677	5.524379194	4.848131638	5.130916365	5.385476425	5.184289113	5.553052443	5.41403603	5.342557675	4.537170638	5.19324298
ACVR1B	6.626263492	6.419008424	6.281396717	6.678063847	6.866138851	6.760882841	6.802506524	7.017551022	7.11986777	6.333023695	6.790798251	6.940271432	6.405584457	6.849746153	6.678406819	6.903140902	7.17471269	7.15446769	7.061598278	7.028652555	6.61487816	6.790962148	6.406883813	6.969352092	6.865586778	6.705761885	6.247334955	6.805755957	5.959580904	6.782649715	6.873699577	6.892407492	6.500278897	6.627699088	6.500278897	6.451756929	6.208877205
ACVR2A	6.820713662	7.094430199	6.151986008	7.522759423	6.84609173	6.581390376	6.682638568	6.801857888	6.671136608	6.652671579	6.790798251	6.095368823	6.741664456	6.457469942	6.428466444	6.506524079	6.701052019	6.774230246	6.775926807	7.038693487	6.988178281	6.785950368	7.040093341	6.564099027	6.012997571	6.074277582	6.132659214	5.933223142	5.884143171	5.331735009	6.281396717	6.672649572	6.354937272	6.562770612	6.385007953	6.471700536	6.163849087
ACVR2B	5.025789014	5.043149253	5.345657745	4.60110649	5.332534115	5.215253283	4.97452019	5.377279982	5.584210016	5.374080044	5.354858533	5.874084807	4.925829238	5.340991494	5.218755029	5.612881111	5.175366068	5.643524164	5.412722598	5.191161958	5.166473687	5.583123124	5.394745747	5.483424187	5.893335927	5.47286396	5.364830337	5.634069034	5.14988257	5.412062467	5.136609677	5.214256102	5.332534115	5.344113055	5.643264486	5.574238212	5.563474176
ACVR2B-AS1	5.285055908	4.712943052	5.216247036	4.770045605	5.392675477	5.245168693	5.374080044	5.206731923	5.185337872	5.444003019	5.37480214	5.330933129	4.594765358	4.757606359	4.758864739	5.090752636	5.195309675	5.403374199	4.791261855	4.74936094	4.678694861	4.560719966	4.936042782	5.153217986	5.414689355	5.182180709	5.275084104	5.295027711	5.381224951	5.100793568	4.867833589	5.503936997	4.971685941	4.994498182	5.312486994	4.926070978	4.943086767
ACVRL1	8.047245505	7.414630151	7.774597205	7.612197778	7.778282844	7.857781237	7.471769281	7.423856692	7.488824503	8.021164081	7.847809433	8.338384083	7.624501468	7.925991143	7.848127774	7.691354081	7.698232379	7.644773867	7.607882318	7.570862895	7.426183758	7.607882318	7.578570736	7.434642648	8.156935345	7.67804724	8.156935345	8.017330094	8.207625346	8.775774761	7.814415885	7.971219099	8.149154577	8.170999026	8.329578664	8.346399613	7.484673891
ACYP1	6.790798251	6.694180258	5.873255251	6.310372832	5.923924176	6.381954304	6.083298786	6.260116994	6.072828392	6.143232764	6.082800196	6.165777374	5.658182668	5.894201535	6.318492679	5.582758315	6.192490035	6.033767856	6.104348263	6.054682129	6.251532708	5.593146684	5.98308216	5.903686625	6.12268741	6.094324702	5.943194945	6.052884785	6.356886298	6.124968655	6.092257989	6.263100721	5.903877055	5.923474844	5.703405848	6.222405446	6.213880329
ADA	4.796437531	5.143211738	4.897697599	5.261956558	4.605825988	5.095591639	4.410141895	4.604797597	3.834158484	4.61491632	4.921085076	4.616789257	4.975990431	4.631876804	4.288976834	4.473235304	4.257960137	4.552843075	4.174812892	4.121802677	4.927561609	4.149753991	4.557114245	4.552843075	5.140464756	4.911544579	4.631902772	5.015817211	5.567304693	5.964313739	4.678694861	4.939558702	4.535661066	4.914586211	5.031827304	5.220239184	5.058158625
ADA2	7.698232379	7.984986317	7.21713569	8.158765504	7.537717395	7.558627129	6.792517528	7.484050125	5.893335927	7.321934335	5.634069034	7.231964	7.243276394	8.006458058	7.588189784	6.857956707	7.748091397	6.123824093	6.204583866	7.179266538	7.256954369	5.933947737	7.638401557	7.304561418	8.017330094	8.199272379	7.917612058	6.910459895	9.38445398	9.297903237	7.495866447	7.551681252	8.109060336	7.901296124	6.876162411	7.399078271	8.385236257
ADAM10	7.159754985	7.044398956	6.181850018	7.105380433	6.946327334	6.381954304	6.392957673	6.912212515	6.082800196	6.273089717	6.711023823	5.753384434	6.069504458	6.276419382	6.688404434	6.175173316	7.050065145	6.524074033	6.605526281	6.837874842	7.266909039	6.465196436	7.488824503	5.993742862	6.132659214	5.803641452	6.501615947	5.48449198	6.638520501	5.873945349	6.420762096	6.452891652	6.144442504	6.323034699	5.633240926	5.384773944	6.033767856
ADAM11	5.833505106	5.553467927	5.743844542	4.869421555	5.533005322	5.304999515	5.404047033	5.186667446	5.604153623	5.553881979	5.574238212	5.944493357	5.688279384	5.421458409	5.488690634	5.632962976	5.324943122	5.593492921	5.051874424	4.990343314	5.176428357	4.811308976	4.866240157	5.393367951	5.943194945	5.613193805	5.723815266	6.421841518	6.014901908	6.074763994	5.863300581	5.533903986	5.833712133	5.913485848	6.194560306	6.222405446	5.773605394
ADAM12	4.811395237	4.467789963	4.330281414	3.751442117	4.736132273	4.611959165	4.005587542	4.865635805	4.312805057	4.160416986	4.397565387	4.199367135	4.278749837	4.214454681	4.803854007	5.376919204	4.173199807	3.962474413	4.535661066	4.242293863	4.260598724	3.773870478	4.437452602	3.787365064	5.763702481	4.365260539	4.058524065	4.587029656	5.215261939	4.136864075	4.23571205	4.415136393	5.086956886	4.58994383	4.315142737	4.327762762	5.258283596
ADAM15	5.953166749	5.60349917	5.345657745	6.051995362	6.074277582	6.381954304	5.823584881	5.587956997	5.155422461	5.843562873	5.474520176	6.578170314	6.400568337	6.095368823	6.578430669	6.064723061	5.723815266	5.853655383	6.234654548	6.305705435	6.351079407	5.953994857	6.182518232	5.713567903	6.62127759	6.174513185	6.391926107	6.102743803	7.091146898	6.938284165	6.261487378	6.003386815	6.665667643	7.072209426	6.725809005	7.36916286	6.664161512
ADAM17	5.354858533	4.933080519	5.056972318	4.81973358	5.292439873	4.916099175	4.72479528	5.286989833	4.676775888	5.034454168	4.946014585	4.878306732	4.664991029	4.707314537	4.828848044	4.950179585	4.896155567	4.873043028	4.400343001	4.267396194	4.668740191	4.229942474	4.676775888	5.003124259	5.354858533	4.861426777	4.946014585	5.025789014	5.391283316	5.271489416	5.196337696	5.134344131	4.831356096	4.954542197	4.891497459	5.354858533	5.503436684
ADAM18	2.014304327	2.121324686	2.279619411	1.510514442	2.064853435	2.10405056	2.237535186	2.377640589	2.283543024	2.427326117	2.463035489	2.393890726	2.327479395	2.33354054	2.189477685	2.178882292	2.163881381	2.29143091	2.034782754	1.957981783	2.279619411	2.114971237	1.834811862	2.43151839	2.323430239	2.155065479	2.303486632	3.24083617	2.182665074	3.042402463	1.971024643	2.057733251	2.295395324	3.026665898	2.556007893	3.220892563	2.801749585
ADAM19	4.965958193	5.218258602	5.051994983	5.584928396	5.122039347	5.140464756	4.989503684	4.770329537	4.87621196	5.254212088	4.57207195	5.366137405	4.98602267	5.009065469	4.853842082	4.980302382	4.661818183	4.938083643	4.65093201	4.463194372	4.887742929	4.340201638	4.57207195	4.622886815	5.464548373	5.232298511	5.095591639	5.359844435	6.527878492	5.673126705	5.101768332	5.294168073	4.675990911	4.914586211	5.402699037	5.045732621	5.993742862
ADAM2	1.864727273	2.111318437	2.090480682	1.629765582	1.714028823	1.864727273	1.86794232	1.775706263	1.88467088	1.86794232	1.914586291	1.719980312	1.835899695	1.890972506	1.869554005	2.229086953	1.675263005	2.041274698	2.135018358	1.8073678	1.592747187	1.704005262	1.735093826	1.741087242	1.864727273	2.064853435	1.804896452	1.85475547	1.941264328	1.867613393	1.742067235	1.688140386	2.225230401	2.41733712	1.744099504	2.173853185	1.721074745
ADAM20	4.507255227	4.242649371	4.753354885	4.46198016	4.696038031	4.796437531	4.554982342	4.700103865	4.946014585	5.049437662	4.312805057	4.908481825	3.646718794	4.315038325	4.393951792	4.312580389	4.582043754	4.652905561	4.139730431	4.136864075	3.882321267	4.11968331	4.228044726	4.377733726	4.651846379	4.590790648	4.357678173	4.801423433	4.083695944	4.287478058	4.439782783	4.58994383	4.490555044	4.42512539	4.841379657	4.9859018	4.697933679
ADAM21	1.864727273	1.871168473	1.622611196	1.590015202	1.734075943	1.735093826	2.017777266	1.926189844	2.114022363	1.837975331	2.034247934	2.021731243	1.9663188	1.99155615	1.869554005	2.068432038	1.755037434	1.641024757	1.834311547	1.656753816	1.622611196	1.583722538	1.645347594	1.961224709	1.964445309	1.874405788	2.084106952	2.343373846	2.212840167	1.89773619	1.990933983	1.798019346	1.834311547	2.137645222	2.596102135	2.143937774	1.701062248
ADAM22	5.110549345	4.762974294	4.867833589	4.963828708	4.640908449	4.442438504	4.894608219	4.900748641	4.731620808	4.674850299	4.726634906	4.807898181	4.278749837	4.506147249	5.688642934	4.503358101	5.334914926	4.863036779	5.056886205	4.869852127	4.683672196	4.711073372	4.851282451	4.732955549	5.005845407	4.37027232	4.82136704	4.62691687	4.239600592	4.267396194	4.623944176	4.979514688	4.761191174	4.814696248	5.367616576	4.631902772	4.382736851
ADAM23	3.215906661	3.252030768	3.474179801	2.951465718	2.791561562	3.10123092	3.106577869	2.999639393	3.121174527	3.226445826	3.021456491	2.95212995	3.130058497	3.042655229	2.944297617	3.323548565	3.056357803	2.806752709	3.102291933	2.580519581	2.578259508	2.836667584	2.403204668	2.976858934	3.280723384	2.992032769	3.156075839	3.260779777	2.730845933	3.198036912	2.772375572	2.981715415	2.365560246	3.051638389	3.212551097	3.190977152	3.387115123
ADAM28	5.494463783	6.053780353	5.634343173	6.012244982	5.19220427	5.414689355	5.154322124	5.166602968	5.564266409	5.673749935	5.344886729	5.833851349	5.47760237	5.793617891	5.288738334	5.773536027	5.195309675	5.133205489	5.422746158	5.140957297	4.877788259	5.20222783	4.886183764	5.523449181	5.584210016	5.693382288	5.743758873	6.172546428	6.286477747	5.773536027	5.485023124	5.613815957	5.522981762	5.024465171	5.994089099	5.973110356	5.893680377
ADAM29	2.423148275	2.061287195	2.478712809	1.798704697	2.175112599	2.074135149	2.447304109	2.437834022	2.453063686	2.457293106	2.183824988	2.283248718	1.886060889	2.293307082	1.889549235	2.249168817	2.253627614	1.991243455	2.074876996	1.857572461	1.781885915	2.004712073	1.99436072	2.16134968	2.273571221	2.515913652	2.502922704	2.841964026	2.273190353	2.480110259	2.249755401	2.077711244	2.405654488	2.437315113	2.435725169	2.822020419	2.771730839
ADAM30	2.981569276	3.001874555	3.294995742	2.852089768	2.806596902	3.181005348	2.996698909	2.849155812	3.151089938	3.126555862	2.99154108	3.57071936	3.160155214	3.309201886	3.419184329	3.273343904	2.88185124	3.191993277	3.197515757	2.98215687	2.906763616	2.976997429	2.732274186	3.201999526	3.220892563	3.458128326	3.589849296	3.799257172	3.178443149	3.584612803	3.036174325	3.07661088	3.27770424	3.416236757	3.428057645	3.579877492	3.682299454
ADAM3A	2.552781722	2.616633987	2.538440829	2.275709258	2.556007893	2.393232864	2.647084037	2.487995216	2.487964998	2.457293106	2.453063686	2.444182548	2.247221485	2.439153366	2.449415675	2.721092632	2.208754497	2.471543384	2.325466005	2.289332546	2.224868726	2.576055014	2.258613515	2.391493396	2.822020419	2.160077259	2.323430239	2.527852213	2.665466565	2.931952209	2.42893946	2.397359128	2.285371763	2.172606709	2.425701609	2.637542052	2.506565254
ADAM5	2.278557123	2.076296567	2.274642076	1.888143052	2.255301082	2.253627614	2.182595706	2.427801783	2.458049587	2.452298608	2.24365581	2.705700022	1.845931934	2.388861544	2.17948007	2.324475809	1.924558095	2.266415289	2.150053698	2.108595766	1.871477944	2.054829875	1.889656782	2.156346555	2.193796792	2.300407104	2.099064658	2.88185124	2.323482175	2.269250682	1.951115304	2.072716746	2.405654488	2.227546189	2.485842971	2.587683034	2.656658981
ADAM7	2.348359748	2.351468402	2.533463494	2.126645332	2.225230401	2.363317453	2.117667229	2.417769544	2.453063686	2.557183069	2.4929509	2.620203925	2.462914619	2.504532734	2.429420445	2.434926064	2.24365581	2.386490271	2.345513126	2.269250682	2.234823396	2.370572027	2.178839087	2.376484023	2.448077784	2.485842971	2.313458435	2.762189597	2.278219535	2.565458182	2.224868726	2.242529684	2.260312862	2.457293106	2.581066794	2.567739427	2.736708969
ADAM8	5.544322801	5.553467927	5.460136449	6.037088969	5.578111344	5.698885757	5.57885447	5.703327743	5.773674284	6.208161241	5.424661158	6.2713902	5.226796401	5.486837777	5.413708522	5.391980603	5.589195918	5.683549158	5.713429409	5.527533188	5.629365838	5.788606111	5.424661158	5.783611643	6.003025767	6.269737009	6.087786098	6.262292661	6.895008793	5.929170476	5.574615153	5.928469342	5.497922861	5.733683913	5.768558991	6.17753233	6.524074033
ADAM9	6.930403502	7.15446769	6.490444786	6.856940558	7.277104826	6.940375305	6.792517528	7.183082962	6.222405446	6.163210757	7.279416628	5.039240562	6.912212515	6.246244289	6.018564229	6.024559333	6.581390376	6.564099027	5.693382288	6.677219927	6.470535446	5.893853495	6.381954304	6.484049039	5.434632962	5.903877055	6.12268741	4.946014585	5.682975883	5.883986281	6.938404932	5.933463841	6.274748789	5.993397819	5.683358727	5.145450657	5.87366788
ADAMDEC1	2.004332524	2.581612117	2.249755401	2.265771663	1.784193745	1.784952844	1.768052357	2.768897901	1.974417113	1.837975331	1.735093826	1.971439421	1.805802979	1.921147599	1.95953254	1.646712884	2.034247934	1.631018508	1.744099504	1.576426359	1.911296624	1.6438639	1.904614488	1.941212212	2.223712203	2.926879627	2.572725329	1.60546038	4.304979961	2.219046021	1.821704595	1.817997338	2.676290618	1.728096371	1.603769659	1.834811862	2.961849561
ADAMTS1	6.222405446	5.693555406	5.753799212	5.793617891	7.898565568	7.758063201	5.214256102	6.781793411	6.252320857	5.344113055	6.681108412	5.582392239	5.818698488	5.974668451	6.038559459	6.114927723	6.810741859	5.713567903	5.633240926	5.883986281	6.988178281	5.593146684	7.608486147	5.823636637	7.149783181	5.422746158	5.663984445	6.581390376	7.121321992	7.892172726	6.370988747	5.943452837	7.156822101	6.103276779	5.833712133	5.215253283	6.664161512
ADAMTS12	5.87339232	5.973730365	5.684116522	4.998610291	6.174513185	5.803589695	5.473970008	5.266925356	5.703871659	5.513925993	6.082800196	5.894201535	5.467570131	5.260524579	5.728633394	5.632962976	5.604153623	5.673542909	5.583123124	5.241366619	5.494977794	4.711073372	5.215253283	5.093180495	6.252320857	5.132062907	5.554294605	5.683928052	5.622625697	5.47230806	5.9230286	5.334124059	5.422746158	5.294168073	6.184536746	5.48449198	5.663536661
ADAMTS13	5.065676229	4.92307427	5.056972318	4.630919275	5.021803743	4.826352942	4.794718255	5.357215505	5.37480214	5.344113055	5.195309675	6.185894103	5.31708655	5.662859154	5.208757414	5.47230806	4.9859018	5.303311714	5.122039347	5.050588907	4.76828689	5.392675477	4.906127371	5.303311714	5.474520176	5.522981762	5.035760818	6.23237725	5.713150976	5.582758315	5.037062978	5.394058037	5.422746158	5.394058037	5.733476529	6.262292661	6.00374911
ADAMTS2	7.892682549	7.109439571	7.963735933	6.31534163	7.292140166	7.184684494	6.817490019	6.841986843	6.237363152	6.767545037	8.002372389	6.392090573	7.669646542	6.487645035	7.223276836	7.882131793	6.760882841	6.454030294	5.673335167	6.155091451	6.291351387	5.417734378	6.740939233	5.953717868	7.055051047	6.530349578	7.199642199	6.800770055	7.372781101	8.685406371	7.20718102	6.048337299	6.765903247	6.867435001	7.011480476	6.755896939	7.184486435
ADAMTS20	2.044219738	1.82113723	2.43889413	1.888143052	1.593746098	1.88467088	1.937865295	2.076673426	2.10405056	1.927876298	2.13396597	2.313423811	2.36760835	2.051906337	2.229468145	2.068432038	1.88467088	1.791118485	1.6438639	1.62663102	1.781885915	1.583722538	1.715150219	1.911193467	2.094078756	1.954594271	1.85475547	1.804896452	1.689805218	2.038309241	1.752021905	1.658173397	1.573698977	1.788030349	2.19515972	1.964445309	1.751093491
ADAMTS3	3.021456491	2.881799573	2.568304838	2.722901033	2.856714704	2.612612543	2.177601207	2.69867223	2.60264074	2.497249091	2.473007293	2.112256523	2.849155812	2.715758387	2.35943714	2.480110259	2.63255615	2.221387171	2.345513126	2.409823733	2.468758139	2.405654488	2.512894507	2.301437159	2.10405056	2.646219937	2.552781722	2.183824988	2.192723438	2.500192123	2.608123518	2.736985004	2.606125695	2.357403142	2.545984333	2.143937774	2.481549632
ADAMTS5	3.729454546	3.542211975	4.210825375	3.348969519	3.488199007	3.111202723	4.165411484	4.725184462	3.569905689	3.895708582	3.819200779	3.852353563	4.183443568	3.973053936	4.508924364	3.815554244	4.347706369	4.362724354	4.841379657	3.966168227	5.833436571	4.189848233	5.205281479	3.692305703	3.918918815	3.428057645	4.48731162	4.247988333	3.57071936	3.07252526	3.932094617	4.634894313	3.999400586	3.975620553	3.798929379	3.35052601	3.702311951
ADAMTS6	2.662471561	2.601624614	2.468758139	2.285646853	2.265324643	2.463035489	2.237535186	2.53815641	2.074135149	2.517227084	2.343373846	2.926984039	3.039768348	3.007450954	3.309210564	3.052443395	2.662471561	2.551593372	2.405654488	2.219046021	2.160163372	2.515913652	2.114022363	2.36147465	2.413176471	2.846691144	2.682415168	3.420328635	2.544766192	2.520273987	2.448848799	2.537205077	3.00706811	2.557183069	2.816620463	2.512894507	2.43151839
ADAMTS7	4.352692271	4.597871194	4.668740191	4.019757182	4.675990911	4.611959165	4.325235426	4.41418506	4.79145163	4.764751266	4.387593584	5.185086846	4.228588643	4.677139444	4.673885012	4.769442805	4.327762762	4.547839951	4.66095557	4.493317169	4.190916035	4.615849548	4.038580458	4.647902436	4.786465728	4.686014471	4.636888674	5.67894215	4.908481825	4.935118187	4.638876181	4.544993346	4.821332536	4.689833793	5.112015787	5.260126399	5.163224235
ADAMTS8	4.621930968	4.747964921	4.773264225	4.268197057	4.981709502	5.100577541	4.814696248	4.479394612	5.454576569	5.039448666	5.000859505	5.094561566	4.564668642	4.657022715	4.573908862	4.699156279	4.636888674	4.863036779	4.826344316	4.74936094	4.330281414	5.046862644	4.527198834	4.727952424	5.205281479	4.761191174	4.841310648	5.544322801	4.53129316	4.935118187	4.783218895	4.789723757	4.981709502	4.759756768	5.016791963	5.23519689	5.383361702
ADAMTS9	4.597001459	4.232643123	4.280508064	3.607346989	5.071921545	5.763702481	4.215356466	4.404152821	4.427480798	4.934564204	5.075648032	4.214454681	4.032959987	4.516205613	3.939060309	4.217191533	4.577057852	4.642899312	4.460484363	4.548542296	4.887742929	4.530649285	4.975929996	4.442774342	4.746578513	4.260013155	4.028608654	4.48731162	4.455855427	5.221284755	4.340236084	4.105477506	4.37027232	3.905697579	3.999400586	4.437452602	4.512818081
ADAMTSL2	6.711023823	6.353967808	6.231623368	5.594865991	6.605526281	6.451756929	6.153221761	5.577924758	6.631249394	6.612715593	6.272264464	6.356886298	6.099601174	6.688812323	6.838368659	6.416155689	6.342067089	6.474042791	6.876162411	6.908161368	6.520308795	6.645620523	6.461728733	6.123824093	6.760882841	6.505290677	6.720995626	6.930403502	6.397119755	6.396073825	6.331170067	6.51282563	7.016492256	6.412935666	7.13677498	6.202461839	6.484049039
ADAMTSL3	4.23801653	4.552843075	4.847924249	5.058235861	4.681002691	4.606973263	4.594938328	4.755281178	4.118354887	4.604927324	3.639708314	4.506147249	4.032959987	3.751769919	4.488929134	5.030507043	4.327762762	4.322699359	4.610837768	4.036454753	5.166473687	4.500578604	4.866240157	4.232643123	4.477339816	4.420390121	4.188157512	4.267931941	4.093754309	3.815554244	4.320326744	4.3951584	5.182180709	4.61491632	5.182180709	4.62691687	4.572855572
ADAMTSL4	3.121174527	3.252030768	3.912185277	3.289343949	3.02711523	3.390413224	3.006687906	3.150122975	3.190977152	3.62600568	3.510074867	3.480194081	3.320671034	3.148268056	3.309210564	3.584612803	3.10123092	3.282049514	3.057185912	3.283384836	2.906763616	3.127350834	2.901794848	3.222012023	3.779313564	3.387963404	3.230864366	4.068495869	3.329318615	4.769442805	3.344769092	3.196478837	3.117327274	3.755862633	3.678646654	3.310638795	3.91244317
ADAP1	6.022969374	5.868664755	6.191804688	5.853243462	6.30983125	6.31713758	6.213155739	6.430665054	6.431813322	6.427919161	6.272264464	6.789395967	6.204939681	6.351857115	6.473455711	6.526605944	6.152602821	6.323949063	6.254701668	6.17015285	6.166918013	6.334890151	5.948180847	6.288927193	6.770854644	6.710773665	6.616291688	7.394092369	6.698870687	7.244532597	6.236600703	6.547787117	6.780938587	6.148227262	6.901221312	7.254487119	6.88429898
ADAP2	5.304999515	5.553467927	5.405385765	5.008547886	5.252345632	5.594181819	4.50503736	5.547828042	5.314971319	5.653771942	5.544322801	5.431516773	5.457537893	5.572333875	5.268743104	5.241366619	4.965958193	5.483424187	5.172157149	5.29157128	5.594524493	5.412722598	5.62409723	5.143211738	5.963138553	5.833712133	5.165394265	5.663984445	6.165777374	5.843822553	5.345657745	5.404047033	5.502934641	5.024465171	5.783594331	5.424661158	5.443399193
ADAR	10.38064755	9.796117298	10.03430728	9.669279946	9.793018477	9.772367528	9.729282459	10.24291579	9.842170153	9.639381492	10.22109869	9.72643837	9.901819669	10.09859785	10.00761261	10.76387934	9.662677688	9.806123547	9.993489685	10.01080942	10.223446	10.21400801	10.77951969	9.946211026	9.423354402	9.923324762	9.991747207	8.904820615	10.09859785	10.08109595	9.715757839	9.769238445	10.42450278	9.879117405	9.542429468	9.513100634	9.806123547
ADARB1	6.022969374	6.00374911	6.400852756	6.012244982	5.933947737	6.302179875	6.013375811	6.069504458	6.162574625	6.452891652	6.202461839	6.356886298	6.189891323	6.115485552	6.238511759	6.245459841	5.913279535	6.153842838	6.044206901	6.124968655	5.793617891	5.74350009	5.73378707	5.863661631	6.23237725	6.154466065	6.152602821	6.581390376	6.658637229	6.024559333	6.161940678	6.213155739	6.104348263	6.07330979	6.324866591	6.202461839	6.223886578
ADARB2	2.85193583	3.332080756	3.394542442	3.388719899	3.337845602	3.539990278	3.346313782	3.481186854	3.928890618	4.095488509	3.729454546	3.57071936	3.019703871	3.168384784	3.349201024	3.16289365	3.749398154	3.392118247	3.478175447	3.34363043	3.175539703	3.859070741	2.712330579	3.64227446	3.73942635	3.538316809	3.051371902	3.98872144	3.651186275	3.956127295	3.52395315	3.725895644	3.267680679	3.566071702	3.999400586	3.5998211	3.932455667
ADAT1	5.723815266	6.07379285	5.634343173	6.131496122	6.004112659	6.162574625	5.683738931	5.668214907	6.172546428	6.063320793	6.022969374	6.004843544	6.089568935	6.014901908	5.988571384	6.084804926	6.381954304	6.093805347	6.31484303	6.044641197	6.052439309	6.174513185	5.973110356	6.163849087	6.262292661	6.064254021	6.012997571	5.703871659	6.266361018	6.275582638	6.570082145	6.203166742	5.733476529	5.663760939	5.803641452	6.172546428	6.063786601
ADCK2	4.188157512	4.41775872	4.633898846	3.935287624	4.465496143	4.068495869	4.280284942	4.449297896	4.397565387	4.544993346	4.267931941	4.672110261	4.198491927	4.596672528	4.883834927	4.488296703	4.402551289	4.242649371	4.340201638	4.172007338	4.131188015	4.525637505	4.163228003	4.282674365	4.975929996	4.37027232	4.48731162	4.990887702	4.883335914	5.000384246	4.409918773	4.305257433	4.811308976	4.48006487	4.956650601	4.93105688	4.843024282
ADCY1	4.138298494	4.362724354	4.957425618	4.014788384	4.881473898	4.507255227	4.365191411	4.364023866	4.766522121	4.495048364	4.995873603	5.14988257	4.755281178	4.254688139	4.288976834	4.156945939	4.527198834	4.612880566	4.831356096	4.458173906	4.350190754	4.761191174	4.606973263	4.502811833	4.73660671	4.490555044	4.527198834	4.686747692	4.365330147	4.006331956	4.469646793	4.275290444	4.249989595	4.375180408	4.67097913	4.886183764	5.083174247
ADCY10	3.106216821	2.97185581	3.100879679	2.881902553	2.866738265	2.941682062	2.906797942	3.275525959	3.564919787	3.251418317	3.046386	3.555631814	3.19025193	3.15832642	3.199236799	3.283384836	2.971597473	3.10193704	3.167445076	3.233180175	2.747488897	3.147397955	2.822020419	3.116946413	3.066329607	3.097280153	3.091259116	3.714496841	3.289085157	3.539428608	3.071015669	2.991704411	3.217562877	3.161517349	3.588434611	3.500103064	3.662286957
ADCY2	3.724468645	4.177608756	5.186383027	3.030966478	4.074577289	3.594835198	3.975620553	3.526331929	3.908947011	3.68094516	3.963791931	4.601701711	6.38050386	3.560660996	3.474171212	4.016372888	3.644694216	3.427140117	3.778882258	3.489223947	3.499066476	3.708717335	3.49013126	3.507190105	3.998693244	3.738788016	4.447424405	4.208101119	3.515398356	4.031434287	3.777797233	3.591044193	4.219918914	4.894608219	4.405354781	4.447424405	3.987490034
ADCY3	5.404717551	5.22826485	5.405385765	5.237112571	5.337545895	5.524379194	4.894608219	5.046216103	5.67894215	5.224245099	5.449590667	5.688005065	5.126474013	5.688005065	5.633656051	5.703249501	5.394745747	5.468414815	5.362604796	5.29157128	5.191360362	5.267380972	5.100577541	5.163224235	5.723815266	5.377640136	5.953166749	5.723815266	5.94952254	6.140030053	5.723935202	5.528909488	5.643264486	5.983408822	5.959006637	5.898321829	5.933705371
ADCY6	6.581390376	6.293930317	6.550172805	6.191121692	6.505290677	6.222405446	6.123254771	6.009311025	6.651193001	6.572759608	5.87339232	6.527878492	5.979214309	6.336769569	6.648413974	6.165132384	6.611305787	6.353967808	6.485243557	6.506524079	6.450626106	6.244678108	6.252320857	6.203874081	6.890516287	6.495267117	6.441785125	6.880544484	6.095368823	6.386032892	6.241578038	6.592737601	6.445149315	6.113265775	6.83606817	6.172546428	6.363974057
ADCY7	2.582697132	4.072543147	2.827126256	5.475614851	3.337845602	4.168213905	2.647084037	2.839123573	2.512894507	2.267502175	2.88185124	2.212840167	3.280542079	2.806283666	2.269458605	2.419864665	2.393232864	2.571605869	2.576055014	2.520273987	4.111278676	2.515913652	3.5998211	2.681674603	2.812048615	3.638552413	2.722302383	2.682415168	4.526263978	4.026413821	2.618078188	3.166511848	2.566031454	2.976720917	2.265324643	2.812048615	3.392118247
ADCY8	4.497283423	4.052530649	4.200870705	4.114164335	4.320154518	4.307819155	4.185389477	3.832315211	4.9859018	4.654872306	4.178185708	4.48603052	3.651734913	4.315038325	4.139012609	4.307559923	4.138298494	4.642899312	4.320154518	4.277437126	3.942049287	4.470507923	3.819200779	4.262661868	4.507255227	4.470507923	3.998693244	4.965958193	4.204396317	4.709197212	4.081414666	4.325235426	4.37027232	4.045543528	4.460484363	4.62691687	4.18261188
ADCY9	6.860600877	7.394617654	7.256954369	7.174943598	7.12675142	6.960318913	7.341912328	7.243276394	7.089952359	7.301956343	7.389106467	6.678753958	7.744888333	7.433131288	6.998330499	7.249553063	7.339247449	7.444648897	7.437481791	7.400167047	7.356501068	7.447505352	7.758063201	7.364598909	6.3719825	6.725809005	6.890516287	6.950347109	5.532100417	6.365951028	7.067815641	7.152121397	6.695738324	6.95234147	6.214607427	6.391926107	6.584111524
ADCYAP1	2.891823044	3.312068259	2.926672955	2.563899513	2.716384859	2.702358776	2.836874968	3.27050984	3.340554206	2.986709913	3.031428294	3.530485903	2.688639991	2.90686731	2.899308349	2.841583819	2.622584347	2.721699597	2.766502661	2.53031492	2.976446305	3.047162351	2.672443365	2.491555881	2.971597473	3.037138791	2.752217794	3.789285368	3.188501513	3.002238734	2.926672955	2.896808946	2.936903187	2.826885971	2.906832506	3.35052601	3.44214949
ADCYAP1R1	3.091259116	2.601624614	3.344769092	2.514211538	2.566031454	2.522866311	2.866841957	2.668575514	3.161061741	3.286379804	2.891823044	3.359493708	3.200284169	2.886750581	2.809329814	3.303466701	2.812048615	2.871793324	2.576055014	2.62068331	2.498622149	2.716384859	2.403204668	2.711693348	2.99154108	2.876761825	3.011484687	3.330582402	2.725816751	2.630724242	3.085947674	2.946753928	3.087256593	3.096588873	2.886785385	3.510074867	3.262037017
ADD1	8.067189112	7.794867595	7.874143904	7.502884233	7.818377085	7.448937289	7.881318132	7.805081765	7.428993682	7.571659244	7.718175986	7.976282965	8.567531912	7.956166236	7.978096769	7.91225459	7.568598932	7.714817607	7.808353525	8.082950438	8.073237302	8.279460862	7.897668451	7.854905086	7.678288772	7.788306404	8.446117649	7.86775304	7.73488222	8.032745777	7.734778525	7.781428168	8.028871853	7.861340139	7.918612689	7.718175986	7.884923832
ADD2	3.84911619	3.862411928	4.399964103	3.756410914	3.949282784	3.719482743	3.795818619	4.313862672	3.809228975	4.215356466	3.948834226	3.882528656	4.053024464	4.154104495	3.639131859	4.156945939	3.549962082	3.622261963	3.397986964	3.644858396	3.53390782	3.588434611	3.62973651	3.872418176	4.038580458	3.869094301	3.450244046	4.327762762	4.928598554	3.966168227	3.354723762	3.8457636	3.638552413	4.025565535	4.11968331	4.407537191	3.852405679
ADD3	7.603500245	7.72982698	7.605367816	8.123983922	7.622917658	7.683274674	8.185982521	8.331774301	7.768035004	7.381868313	7.738119593	7.18670136	8.311709824	7.981312147	7.828132544	7.836947598	8.052231407	8.240145654	8.094024995	8.253646286	8.098123977	8.520026311	8.087132719	8.370226885	6.725981528	7.457528912	7.289388431	6.755896939	7.252080729	6.391053359	7.660118501	7.796411663	7.773271064	7.506730768	7.221975244	6.810741859	6.609127146
ADD3-AS1	3.011484687	2.836771455	3.195449043	3.035935276	2.791561562	2.79709091	3.211462331	2.964526557	3.026442393	3.096588873	2.587683034	3.344406161	3.135074617	2.705700022	2.764340547	3.213098311	2.961625669	3.021887052	2.74144376	2.766276827	2.852012931	2.906832506	2.433120078	2.946840188	2.986555178	3.142386175	2.782133204	3.220892563	2.766050209	2.941993141	2.911740951	2.906797942	2.816620463	2.976720917	2.891797166	2.74224599	2.756721466
ADGB	1.954473506	2.241399668	2.38912078	1.788767102	1.984664952	2.064163345	2.167612211	2.086705665	2.024276131	2.117667229	2.233684006	2.001614515	1.745609547	1.800447227	1.7995707	2.198964156	1.834811862	1.741087242	2.014735634	1.877654325	2.100435352	2.004712073	2.014304327	2.041274698	2.253627614	2.19515972	1.944501702	2.802076812	2.08208143	2.269250682	1.961069974	1.827986335	2.054829875	2.217557193	2.245277522	2.443091882	2.36147465
ADGRA2	7.269444824	6.939333347	7.246999699	6.762533405	6.971386234	7.045079243	6.772539535	6.636325948	6.207447741	6.752561542	6.716009724	6.583199496	6.62127759	6.472557488	7.208280414	6.687260859	6.706037921	6.4140053	6.630585182	6.190234714	6.863744907	6.244678108	6.81572776	6.153842838	6.875558582	6.099336483	6.845643171	6.780826448	6.11045637	6.0145184	6.629810164	6.862440502	6.986421575	7.052231433	7.081645398	6.780826448	6.714192755
ADGRA3	6.990234323	6.594117773	6.530263465	6.717814227	6.886185971	6.491644143	6.133243768	6.430665054	6.711023823	6.722594553	6.62127759	6.125543916	6.350407143	6.125543916	6.498449749	5.934190943	6.850629073	6.534080282	6.044206901	6.155091451	6.211714028	5.984065538	6.292208071	6.504061536	6.830685466	5.673335167	5.933223142	5.893335927	5.381224951	5.271489416	6.281396717	6.442902655	5.603170245	6.432913659	6.505290677	5.863420517	6.313942814
ADGRB1	5.334914926	5.893680377	5.97280195	4.91910953	5.903877055	5.973110356	5.563870975	5.407376699	5.993053963	6.143232764	5.893335927	5.994785179	5.226796401	5.874084807	5.528681094	6.034600265	5.594181819	5.773605394	5.863782814	5.47230806	5.126655007	5.673335167	5.444604765	5.953717868	6.192490035	5.843735693	5.683928052	6.611305787	5.773501163	5.793617891	5.574615153	5.893507855	5.633240926	5.543892982	6.104348263	6.272264464	5.833642886
ADGRB2	5.644040837	7.504686388	6.122121999	5.326550926	6.324866591	6.042912981	5.873529862	5.96918207	5.48449198	6.213155739	6.142631017	6.105427188	5.648150429	5.914318264	5.628657244	6.135009587	6.112715607	5.863661631	5.502934641	5.602840179	6.370988747	5.533005322	5.883364124	5.453405442	6.112715607	5.773570771	6.062856589	6.760882841	5.40134168	5.402021535	5.96284728	6.043342801	5.583123124	5.783628895	6.254701668	6.182518232	6.514067785
ADGRB3	1.849769568	1.791118485	1.742067235	1.694359949	1.623816779	1.680248907	1.852958826	1.760657905	1.819854157	1.887920313	1.79991055	2.217869349	1.675383875	1.765242951	1.77957547	1.686876613	1.774981041	1.65603413	1.623816779	1.74210174	1.612656526	1.583722538	1.555601362	1.711068496	1.974417113	1.583722538	1.660305299	2.273571221	1.880914142	1.676835681	1.647497871	1.832980833	2.044806315	1.967832284	1.964617832	1.99436072	1.796121609
ADGRD2	5.434632962	5.053155501	5.375521755	4.998610291	4.94161526	5.37480214	4.984509186	5.076312819	5.564266409	5.833573877	5.753730677	5.662859154	5.266925356	5.40134168	5.398712099	5.773536027	5.135478854	5.103186744	5.332534115	5.130916365	4.887742929	5.392675477	4.806409335	5.363349205	5.574238212	5.533005322	5.314971319	5.783646088	5.49186696	5.632962976	5.485023124	5.52391499	5.312486994	5.703716924	5.643264486	5.923251338	5.663536661
ADGRE1	3.928890618	3.612255715	4.061505326	3.766348509	3.909188543	4.547142441	3.645983673	3.802218495	4.277903744	4.045543528	3.938862422	4.878306732	3.862411928	4.07363758	4.258983989	4.287478058	3.928890618	4.042524401	4.169801112	3.845677041	3.733001219	3.768858698	3.73942635	4.45278059	4.587029656	4.761191174	3.928890618	3.799257172	4.868248367	5.161039162	3.504043811	3.895708582	4.129706871	4.694828291	4.199871793	5.404717551	4.79299304
ADGRE2	5.474520176	6.363974057	5.226201706	6.131496122	6.074277582	5.364830337	3.815796611	5.026151625	4.826352942	5.533903986	4.746578513	3.651186275	4.504475209	4.304979961	4.408948214	3.604694667	3.520046671	3.952468164	3.688670215	3.695063057	3.683227869	3.157421515	4.806409335	4.232643123	5.334914926	4.620861329	4.826352942	4.567086049	6.195952467	5.703249501	4.847924249	5.004487179	3.909188543	4.734784277	4.10965975	5.404717551	5.423386696
ADGRE3	2.612612543	2.851780827	2.876899606	3.030966478	3.698693775	3.161061741	2.736985004	2.899317005	3.38044142	3.576060699	3.280723384	3.379610437	2.578285365	3.359493708	2.909305964	2.62068331	2.961625669	3.17198078	3.107303713	3.182975514	2.608123518	3.197515757	2.921738455	3.332080756	3.918918815	3.708717335	3.011484687	4.547142441	3.369552072	3.243221107	3.324859752	3.256412815	2.716384859	3.146533855	3.177468636	4.008665047	3.702311951
ADGRE5	5.065676229	5.173230483	4.887742929	4.948922316	4.701049812	4.916099175	4.61491632	4.795410134	4.606973263	5.364091048	4.886183764	5.471750231	5.297022072	5.190116028	5.558673939	5.331735009	4.866240157	5.053155501	5.222274951	4.799565602	5.146564347	5.041850864	5.584210016	5.003124259	5.614125427	5.683358727	5.773674284	5.713843463	6.085310459	7.00857069	5.375521755	5.453992015	5.232298511	5.543892982	5.843735693	5.843476909	5.80362414
ADGRF1	6.022969374	4.863036779	5.196337696	5.624678776	5.162133588	5.584210016	5.783628895	5.898956399	5.414689355	5.863540866	5.584210016	5.330933129	5.116441774	4.928598554	5.598664399	4.608787889	5.743758873	5.233267974	5.302463434	5.060629839	4.857878919	5.312486994	4.926070978	5.26328672	6.102743803	5.061897985	5.304999515	5.87339232	5.220291121	5.74341323	5.096790997	5.613815957	5.332534115	5.134344131	5.061897985	5.304999515	5.393367951
ADGRF5	8.097104523	7.529702009	7.879121239	8.581113292	7.502634934	8.186850755	8.640481855	8.462193405	7.987414683	8.305850477	8.590708801	7.68961958	8.075952212	7.860611775	7.398235099	7.696374547	8.181864854	7.909939453	7.582823417	7.917275056	7.291795714	8.013836512	8.296540595	8.265161275	7.030121538	7.277104826	7.428993682	7.852795335	6.150689827	7.27967586	7.734778525	7.636587721	7.537717395	7.99619159	7.297151946	7.199642199	6.519070909
ADGRG1	7.698232379	9.225761133	7.505821117	7.433321068	9.572500149	8.47603306	8.595531372	8.58759639	8.750257659	8.285872484	8.520906176	8.579784829	8.627725345	9.258724426	8.492973941	8.233564421	8.525892078	8.290176897	8.680403277	9.398312559	9.068704294	8.820733122	8.879891106	8.075042553	8.770201266	8.825744902	8.301526497	9.403410795	8.901652489	8.971572939	9.008976275	8.415729437	8.800686001	8.220944008	8.971086527	8.97462324	9.761095429
ADGRG2	2.263599417	2.811755833	2.737534227	2.971340908	2.104947677	1.894642684	2.207568197	2.788962379	2.393232864	2.047744255	1.934529898	2.876692217	2.086705665	2.383832362	1.7995707	2.239127885	1.934529898	2.301437159	1.994688513	2.219046021	1.851568604	1.954594271	1.924558095	2.231393419	2.024276131	1.954594271	3.220892563	2.722302383	1.941264328	2.721092632	2.010843323	2.247524182	2.505890091	2.037755258	2.415678048	2.592668936	2.921824567
ADGRG3	4.138298494	4.062536898	5.047017648	3.488095849	4.209895354	4.267931941	4.405147397	3.661767152	4.73660671	4.435114386	4.337734566	4.405563605	3.972766554	5.009065469	4.238988759	4.367805516	4.09841128	4.542836827	4.470507923	4.217191533	3.504043811	4.270036716	3.889003404	4.692930555	4.716663103	4.550696406	3.709510939	5.145450657	4.536322342	4.648951618	4.151097355	4.445103382	4.219918914	4.405147397	4.831356096	4.946014585	4.953093016
ADGRG6	5.065676229	4.973105513	5.066926988	4.869421555	4.691026251	4.37762178	4.485059368	4.624862074	4.407537191	4.594938328	4.527198834	4.113871038	4.00286327	4.787781452	3.709115164	4.297518991	4.417508995	4.322699359	4.440437242	4.397928313	5.196337696	4.570743527	4.955986389	4.25265562	4.407537191	4.440437242	4.507255227	4.48731162	4.144046131	4.156945939	4.489556132	4.435114386	4.209895354	4.714806284	4.751167613	4.297847351	4.402749348
ADGRL1	5.783646088	6.694180258	5.584569823	4.690544845	5.833712133	5.793617891	5.893507855	5.31708655	5.37480214	5.483959004	5.763702481	5.320874765	5.768537295	6.035018637	6.318492679	5.572717383	5.793617891	5.653530412	5.964018418	5.532553654	5.674161852	5.733476529	5.48449198	5.623511667	6.23237725	5.833712133	6.12268741	6.032941178	5.914318264	5.56267645	5.783663222	6.103276779	6.264725229	5.883518859	6.31484303	5.923251338	6.093805347
ADGRL2	4.856268353	5.093180495	4.529374812	5.048298266	5.242322071	4.856268353	5.124355135	5.457537893	4.846296549	5.204267106	5.185337872	4.978890375	5.276957595	4.707314537	4.968814654	4.769442805	5.414689355	5.26328672	4.701049812	5.29157128	5.614433833	5.553052443	5.73378707	4.7229493	4.327762762	4.791261855	4.48731162	4.676775888	4.083695944	4.367805516	5.266020386	5.004487179	4.771214734	4.964531193	4.520625725	4.936042782	4.412755596
ADGRL3	3.385427322	3.066915171	3.265131733	3.294312746	2.936903187	3.265765679	3.640989175	2.969542677	3.061343705	2.936764931	2.906780749	3.354464526	3.441057899	3.148268056	3.199236799	3.428978353	3.200948956	3.217008898	3.337845602	2.926931742	3.314905082	3.02210345	3.051371902	2.846777703	3.445258144	3.337845602	3.126160429	3.35052601	3.198559878	3.077545726	3.772819898	3.196478837	3.468151887	3.391264266	3.232598218	2.876865339	3.257033892
ADGRL4	6.900488091	5.103186744	5.843391241	6.419686377	5.172157149	6.302179875	5.713705921	5.999278786	4.786465728	5.85355187	5.504435587	5.874084807	5.567892519	5.029182197	5.818611929	5.241366619	5.464548373	5.023136756	5.091968666	5.271489416	5.106745667	4.731120493	5.903307731	5.183236732	5.933223142	5.101992226	5.275084104	4.297847351	5.471750231	5.281530348	5.405385765	5.553881979	5.623217365	6.382968677	5.843735693	5.693899855	5.313317963
ADGRV1	1.665291201	1.480924781	1.702248556	1.291887351	1.523581176	1.376108897	1.588250422	2.086705665	1.844783666	1.708118378	1.74506563	2.192723438	1.745609547	1.730038676	1.889549235	2.339537207	1.755037434	2.131330934	2.034782754	1.757163139	1.622611196	1.683958141	1.545629558	1.701062248	1.555601362	1.894452909	1.755037434	2.064163345	1.83062232	1.957981783	1.980979313	1.97782128	2.014735634	1.588250422	2.034782754	1.904614488	1.921199715
ADH1A	2.642527954	2.29143091	2.36921144	1.967643812	2.124994798	2.193796792	2.047744255	2.116802381	2.143937774	2.377381135	2.143937774	2.273190353	2.397705067	2.444182548	2.049511075	2.058391105	2.473007293	2.491555881	2.014735634	2.048350173	2.010843323	2.074876996	2.064163345	2.171355928	2.463035489	2.265324643	2.582697132	2.512894507	2.273190353	2.520273987	2.229846061	2.1975792	2.295395324	2.497249091	2.896808946	2.363317453	2.111318437
ADH1B	8.854961597	7.914942577	7.15740767	8.009701579	7.447505352	7.219585806	6.782528532	6.942309231	6.411869715	6.872429499	8.705384543	6.527878492	6.671438784	6.185894103	7.018325729	7.028652555	7.927583862	7.414630151	7.868494887	6.787670181	7.446093098	7.347269748	7.947527469	6.754217749	5.504435587	6.044206901	8.376315024	5.464548373	6.306594476	5.311653145	7.475957107	7.152121397	6.956350894	8.240922001	7.347269748	5.494463783	4.352718105
ADH1C	6.860600877	4.052530649	5.644297843	5.207299786	3.83902362	5.085619836	5.374080044	5.758505056	5.195309675	3.2963688	5.654012641	4.82801491	6.119665652	5.049298926	6.878359119	4.538501364	5.175366068	5.043149253	5.613193805	5.231325687	5.664207183	4.831356096	4.766522121	5.483424187	4.616945067	4.851403217	5.803589695	4.836324746	4.214454681	4.488296703	4.459692123	4.495048364	5.47286396	5.63379395	6.415078634	4.936042782	4.472793087
ADH5	6.267278562	6.609127146	6.485467451	6.469374352	6.590490941	6.192490035	7.06222043	6.480826247	6.541503161	6.173199753	6.596348081	6.190923285	7.102825051	7.000621619	7.028323344	7.174246072	6.855614975	7.11944582	7.267081265	7.400167047	6.983200946	7.347269748	6.995220225	7.144461441	5.763702481	6.344913712	6.760882841	5.619111328	5.838880531	5.738392764	6.714424859	6.687633066	6.866138851	6.682638568	6.279760569	6.142631017	5.928702246
ADH6	4.462382111	5.22826485	5.509909799	5.435864471	5.733476529	5.469534274	6.657666077	6.280181472	6.511587751	5.389063539	5.978096258	6.326711204	6.671438784	7.181672178	6.173527261	6.878038571	6.192490035	6.403999051	7.001456916	7.711435946	6.196782023	7.39237577	6.117701508	7.104436447	4.641874576	6.58547916	5.514407391	5.823533302	4.063579216	4.648951618	5.783663222	5.618810455	6.129407164	4.884619222	6.02917156	5.394745747	4.257658744
ADH7	1.954473506	1.881174721	2.269664741	1.639703177	1.92452359	2.074135149	1.768052357	1.906125367	2.333402042	2.057733251	1.984388916	2.504532734	1.825867457	2.041847972	2.029515845	1.797326868	1.834811862	1.761099739	1.764146624	1.747122206	1.682339216	1.874405788	1.894642684	1.961224709	2.473007293	1.784193745	1.934529898	2.313458435	1.971439421	1.947940851	1.811749925	1.887920313	1.934547151	1.907898306	2.545984333	2.891823044	1.841149727
ADI1	7.578570736	6.914317725	7.894053244	7.671823349	7.13677498	7.219585806	8.630492859	7.132921768	7.349219253	7.192077383	8.156935345	4.908481825	7.805081765	7.845524228	7.798139699	7.570862895	8.146963541	8.195117536	8.349625785	8.90630688	6.649719504	8.409767147	7.249501217	8.275167524	5.963138553	7.908589129	7.010177931	5.913279535	4.928598554	5.83378162	5.893164591	6.442902655	7.237010584	6.103276779	6.144442504	5.304999515	4.752968046
ADIPOQ	2.841964026	2.681674603	5.226201706	2.305522043	2.73643198	2.10405056	4.265301448	2.839123573	2.453063686	2.717007011	3.181005348	3.138209691	5.347183266	2.595058014	2.47940852	3.062484327	2.682415168	2.681674603	2.545984333	2.339537207	2.39907545	2.666267057	2.123994167	2.641649609	3.041400098	2.545984333	2.682415168	2.971597473	2.373773997	3.082566192	2.548395499	2.537205077	2.636196376	5.533903986	3.397986964	3.220892563	2.331455905
ADIPOR1	7.72814779	7.794867595	7.475957107	7.632072969	7.647976559	7.927583862	7.961230103	7.93550087	7.379134664	7.491747273	7.528711718	7.604123483	7.734856094	7.754998948	7.688165934	7.540740098	7.748091397	7.754842601	7.567788076	7.661231285	7.416229088	7.888542008	7.468880896	7.784861346	7.389106467	7.497623154	7.718175986	7.000206127	7.433131288	7.852008997	7.764642535	7.641582219	7.698094361	7.631593223	7.186892782	7.219585806	7.284548921
ADIPOR2	6.262292661	5.973730365	6.211714028	6.121558527	6.044206901	6.12268741	6.213155739	6.209955801	5.823533302	5.364091048	6.052884785	5.723209341	6.862051321	6.467528306	6.488452134	6.406114757	6.182518232	5.923699122	7.006468696	6.406114757	6.719402194	6.545384919	6.401897911	6.053780353	5.813561499	5.863782814	6.182518232	5.673956248	6.366944662	6.245459841	6.181850018	5.943452837	6.154466065	6.502836633	5.943971297	6.012997571	5.983736613
ADIRF	7.768035004	7.514692636	8.451514759	8.039514364	6.876162411	8.805102579	9.199865652	8.858466837	9.732480313	8.350800961	8.067189112	9.796846921	9.229659671	10.00807257	9.137820108	10.00076849	8.665497328	9.425886103	9.85315984	9.558967474	9.277752362	9.85315984	8.884877007	9.145711145	8.944707829	8.459884949	9.124200294	9.213946526	7.966224601	8.434383066	8.521197449	9.079997695	9.291840459	9.629392495	9.823089159	9.61281867	8.555342482
ADK	4.502269325	4.512818081	4.554261487	4.452042565	4.66596735	4.606973263	4.734784277	4.569684761	4.582043754	4.225345462	4.497283423	4.244629775	5.0712967	4.777723088	5.043796767	4.613808356	4.866240157	4.7229493	4.781238295	4.789524669	4.862856254	4.756179394	4.611959165	4.692930555	4.417508995	4.510602165	4.562100147	4.447424405	4.883335914	4.232252931	4.703581536	4.694828291	4.615849548	4.659866804	4.445449022	4.567086049	4.397746223
ADM	6.451756929	6.444024045	6.410807426	7.095442838	6.405055074	8.166907148	7.821384153	8.116081167	7.109895967	7.621604226	7.299360235	6.930213068	7.694727139	7.48342311	5.718635779	6.938284165	6.790798251	7.194492684	6.916256652	7.801804336	6.490444786	7.838424206	6.770854644	7.184486435	6.491644143	7.196916343	6.352038893	6.790798251	6.135602281	7.580903827	6.828903563	6.692627564	6.906233092	6.522814626	6.174513185	6.830685466	5.843649134
ADM2	6.022969374	6.724199004	6.370988747	6.260684857	6.675691204	6.62127759	6.62270459	6.571116396	7.010177931	6.992297455	6.551474965	7.211847271	6.280181472	6.920154704	6.538440209	6.9182023	6.511587751	6.794242743	6.705761885	6.596892469	6.032529969	6.826044609	6.451756929	6.834267737	6.750911037	6.966374454	6.631249394	7.438965485	6.497703399	6.878038571	6.540218135	6.662660575	6.725809005	6.333023695	7.176869222	7.020149734	6.784236495
ADNP	8.176878952	8.025011311	8.172784002	7.930200819	8.309531543	7.987414683	7.861340139	7.815114004	7.877724844	7.771439172	8.077160916	7.081088534	7.413824453	7.463306381	8.018087229	7.540740098	8.097104523	7.784861346	7.728165042	7.319839589	7.535685127	7.467552473	7.678288772	7.714817607	7.389106467	7.67804724	7.877724844	7.089952359	7.956166236	7.169225606	7.774597205	7.631593223	7.537717395	7.811395157	7.447505352	7.010177931	7.564723879
ADNP2	6.381954304	6.629139643	6.271442047	6.424655175	6.495267117	6.461728733	6.657666077	6.611245351	6.790798251	6.547787117	6.631249394	6.77430842	6.315294308	6.497703399	6.353484331	6.541667342	6.48167234	6.519070909	6.545384919	6.491462681	6.156963343	6.440137535	6.396912009	6.434017797	6.541503161	6.57044382	6.357024795	6.561446769	6.326711204	6.611953867	6.465558111	6.522814626	6.395031513	6.377974179	6.615549841	6.381954304	6.574105276
ADO	5.584210016	5.60349917	5.211269701	5.927775424	5.147098248	5.220239184	5.30415707	5.297022072	4.965958193	4.794718255	5.479506078	4.762635541	5.527763564	5.416429227	5.533679902	4.950179585	5.683928052	5.198246105	5.49291108	5.517492255	5.460136449	5.4878993	5.758716579	4.95809614	5.12550705	4.981709502	5.080633934	4.547142441	5.486837777	4.739320008	5.485023124	5.199272608	5.227286731	4.99949268	5.177168929	5.07066213	4.82801491
ADORA1	5.210267381	5.708564779	5.285929726	5.336488521	5.783594331	5.594181819	5.488953502	5.542811922	5.933223142	5.778634397	5.743758873	5.984726815	5.286989833	5.662859154	5.333727602	5.457246662	5.314971319	5.738583525	5.522981762	5.53757412	5.151541682	5.75352365	5.105563443	5.7335804	5.753730677	5.868794594	5.499449685	6.342067089	5.743326069	5.823740688	5.957869945	5.658766441	5.593146684	5.30415707	5.928935956	6.252320857	6.03877098
ADORA2A	4.836324746	4.602874318	4.041595986	4.978735101	4.280060276	4.646860477	4.475070371	4.554636403	4.118354887	4.694828291	4.218072923	4.918540189	3.731992824	4.727431266	5.238750259	4.347723652	4.267931941	4.52282433	4.821332536	4.307559923	4.399964103	4.851403217	4.198129316	4.662911809	4.497283423	4.65093201	5.23519689	5.145450657	4.968832011	4.387887381	4.220780045	4.83467424	4.821332536	5.114366139	4.741144053	4.955986389	4.762974294
ADORA2B	2.034247934	2.401499644	2.160163372	2.494336348	2.505890091	2.433120078	2.317447157	2.69867223	2.532838114	2.866841957	2.60264074	3.560660996	2.548188648	2.584999649	2.689358435	2.550396784	2.303486632	2.371480899	2.225230401	2.399782801	2.36921144	2.215206841	1.834811862	2.601624614	2.901794848	2.716384859	2.752217794	2.273571221	2.675524929	3.092607124	2.279619411	2.537205077	2.826644023	2.667062029	2.45577229	3.559933885	3.071918295
ADORA3	5.344886729	5.433392945	4.80810557	5.773742701	4.420390121	4.836324746	3.715906648	4.093153419	4.716663103	3.925675571	4.886183764	4.415621969	4.454314015	4.345213419	4.288976834	4.558583228	3.829172582	3.792368188	4.059541948	3.695063057	4.051550656	4.039494827	4.168213905	4.45278059	4.287875548	4.400343001	5.145450657	4.457396209	4.586614164	5.20120289	5.196337696	3.73588464	3.84904718	4.025565535	4.10965975	4.587029656	5.19324298
ADPGK	6.491644143	6.684174009	6.838858233	7.234569168	6.986421575	6.411869715	6.542792619	6.450729531	6.780826448	6.672649572	6.641221197	6.718987416	6.340374905	6.588228679	6.508447364	6.135009587	6.691080215	6.724199004	6.625573402	6.767588317	6.679583514	7.046562937	6.701052019	6.584111524	7.020149734	6.595502721	6.73096743	6.501615947	7.584006754	7.129061877	6.490444786	6.672649572	6.495267117	6.472869644	6.685714764	6.890516287	7.134455193
ADPRH	3.84911619	4.292680614	4.101324006	3.875662054	3.84904718	4.317790959	3.695928655	4.49444297	4.866240157	4.095488509	4.178185708	5.089532384	3.962734315	3.993170665	4.378955369	4.508378567	4.158242101	4.242649371	3.979353465	4.197109668	3.792729238	4.360248759	4.327762762	3.752343194	4.606973263	4.731120493	3.789285368	4.726634906	4.757606359	4.548542296	4.031641316	4.155422488	4.640908449	4.215356466	4.270036716	4.676775888	4.782986791
ADPRM	4.796437531	4.342711856	4.618966841	5.952619412	4.189848233	4.218072923	4.025565535	3.912573122	4.62691687	4.28527944	4.597001459	4.445797063	3.952702077	4.516205613	4.049034074	4.187068736	4.62691687	4.512818081	4.430413682	4.287478058	4.151097355	4.229942474	4.23801653	4.542836827	4.606973263	4.420390121	4.477339816	4.666804085	4.938656918	4.166986872	4.360145423	4.465081375	4.38029588	4.83467424	4.009424146	4.587029656	4.152593135
ADRA1A	3.724468645	3.437146366	3.648386524	3.468220659	3.728764456	3.569905689	3.870736091	3.726976704	3.98872144	3.895708582	3.819200779	4.501118067	3.972766554	3.947908025	3.589143784	4.136864075	3.664637823	3.842399431	3.728764456	3.720165388	3.494089141	3.904176762	3.420328635	3.74734007	3.859087993	3.808952939	4.038580458	4.527198834	3.666273822	4.121802677	3.777797233	3.855752597	4.069565509	3.511132222	4.249989595	4.347706369	4.137583762
ADRA1B	5.185337872	5.213255477	5.047017648	4.48185535	5.703405848	5.115535247	5.324135062	5.297022072	5.803589695	5.823584881	5.504435587	6.417236484	5.878891921	6.014901908	5.718635779	6.175173316	5.245168693	5.613505418	5.623217365	5.612881111	5.047017648	5.653288046	5.055704425	5.643524164	5.584210016	6.495267117	5.753730677	6.431813322	5.964610086	5.914109078	5.594524493	5.643782946	5.793617891	5.96343083	6.30481947	6.511587751	5.933705371
ADRA1D	4.646860477	4.542836827	4.77824156	4.094289145	4.435425462	4.751564415	4.599932826	4.589749239	4.891169666	4.959536695	4.901141469	5.180057663	4.439265657	5.009065469	4.663887397	4.764422339	4.437452602	4.592868069	4.701049812	4.558583228	4.434805448	4.560719966	4.252974235	4.5578462	5.12550705	4.92657992	4.816381139	5.853448713	4.848131638	4.970261449	4.733445545	4.634894313	4.801285415	4.654872306	5.142086468	5.155422461	4.933080519
ADRA2A	6.381954304	5.773605394	5.166473687	4.909171935	5.272392752	6.322123482	4.465081375	4.98602267	4.646860477	4.97452019	5.145450657	5.019123833	4.484410732	4.838073274	6.238511759	4.899974924	5.783646088	4.873043028	6.31484303	5.070670772	6.490444786	4.39031944	6.701052019	3.342087005	5.993053963	3.478175447	4.955986389	4.696719495	5.532100417	3.34363043	5.196337696	5.184289113	6.615549841	6.672649572	5.843735693	4.23801653	4.79299304
ADRA2B	6.212433643	5.87366788	6.161940678	5.714117131	6.154466065	6.152602821	6.18318875	6.119665652	6.581390376	6.253111724	6.102743803	7.060971805	6.069504458	6.417236484	6.088547534	6.536646876	5.933223142	6.34396156	6.385007953	6.135009587	5.863300581	6.064254021	5.783646088	6.293930317	6.711023823	6.675691204	6.292208071	6.810741859	6.185894103	6.878038571	6.281396717	6.412935666	6.675691204	6.672649572	6.775926807	7.129839574	6.664161512
ADRA2C	8.156935345	7.734830104	7.416229088	7.045754863	7.357293309	7.518739914	7.232033368	6.992470425	7.22955761	7.651571215	7.428993682	7.191730542	6.841986843	7.040855076	7.388237484	6.958366029	7.239529413	7.304561418	7.487599593	7.058775351	6.818948893	6.966374454	6.651193001	7.15446769	7.4788527	7.216963463	8.585722899	7.698232379	6.789395967	6.978447894	7.366455738	7.441802292	7.076633618	7.17209939	7.417434671	7.588542539	7.194492684
ADRB1	3.390413224	3.7123182	3.892275937	3.488095849	3.83902362	3.908947011	4.17540048	3.752057301	4.37762178	3.895708582	3.809228975	4.586614164	3.782154017	3.832236834	3.799093699	3.664940261	3.898975208	4.142586886	3.678646654	3.915963566	3.513998481	3.738788016	3.539990278	4.132580638	3.958806029	3.929235663	3.559933885	4.686747692	3.82217847	4.046495685	3.852457258	4.015576539	4.129706871	3.945653564	3.969329905	4.367649977	4.482799336
ADRB2	5.683928052	5.563474176	5.893164591	6.210996882	5.011780183	5.295027711	4.984509186	4.955925954	4.218072923	5.154322124	5.195309675	4.747547994	5.016119387	5.019123833	4.678883819	4.287478058	4.9859018	4.442774342	4.550696406	4.74936094	5.166473687	4.219918914	4.846296549	4.732955549	5.434632962	4.9315917	5.035760818	5.285055908	5.582392239	4.899974924	4.7981509	4.764751266	5.342557675	5.813595884	4.871450338	5.494463783	5.013130507
ADRB3	3.704525037	3.562224472	3.807661243	2.881902553	3.57339927	3.674609627	3.416236757	3.857395808	3.62973651	3.865741593	3.554947983	4.144046131	3.721960585	3.812120106	3.839084159	3.674981193	3.400385028	3.452155738	3.783894038	3.534408142	3.52395315	3.703705555	3.340554206	3.857408803	3.764355859	4.089612629	3.943848324	4.517227031	3.771886648	4.031434287	3.578703835	3.596038691	3.884129642	3.635994677	4.189848233	4.327762762	3.98248691
ADRM1	7.628429754	7.794867595	7.874143904	6.986129293	7.918612689	7.638401557	8.05113107	8.065919974	8.037273701	7.981208095	7.907640255	8.167391889	8.296661465	8.086924973	8.028084844	8.18335976	7.758063201	7.82488634	8.089013215	8.253646286	7.874143904	8.139131017	7.957499273	7.96497382	8.186850755	8.189248819	8.127019934	8.336427809	8.14727516	8.63520171	7.913962584	7.72149419	8.089013215	7.971219099	8.239366621	8.276596988	8.255155027
ADSL	6.551474965	7.249527051	7.057860971	6.981160495	7.091668959	6.706037921	7.017269946	7.107841171	7.010177931	6.587743102	7.000206127	7.206818089	8.346822659	7.48342311	7.313255371	7.324860055	7.224571708	7.079420826	7.302163727	7.365023784	7.227090359	7.252045925	7.329275646	7.08442395	6.716009724	7.016492256	6.995220225	7.244515315	7.362722737	7.535719632	7.311705054	7.112165412	7.186892782	7.581648241	7.151810321	6.910459895	7.31957079
ADSS	5.673956248	5.773605394	5.186383027	5.793617891	5.633240926	5.37480214	5.663760939	5.848795205	5.843476909	5.613815957	5.524379194	5.642742426	4.74524894	5.532100417	5.398712099	5.632962976	5.87339232	5.493430436	5.673335167	5.532553654	5.833436571	5.47286396	5.444604765	5.543461679	5.723815266	5.452816839	5.105563443	5.195309675	6.035018637	5.38193967	5.594524493	5.374080044	5.242322071	5.803606888	5.282416313	5.255140497	4.782986791
ADTRP	5.115535247	4.45278059	3.54386249	4.352666615	4.129706871	3.84911619	5.444003019	4.394120583	4.726634906	4.544993346	4.587029656	4.355271783	4.303830434	4.375388512	5.388714484	4.448132974	5.035760818	3.962474413	4.9315917	4.558583228	4.180961365	5.352581235	4.437452602	4.162599383	4.547142441	4.861426777	4.198129316	5.354858533	4.5765558	4.588706025	4.091369336	5.014476175	5.071921545	4.774740262	4.711073372	5.065676229	4.212630626
AEBP1	9.373495384	10.28642348	10.0940353	9.699092731	9.772971357	9.353551777	9.289766619	9.490497879	8.97462324	9.389656583	9.792311135	9.575562904	9.560723551	9.414629074	9.417753328	9.639294932	9.682621295	9.575979831	9.442193865	9.378230694	9.815304538	8.951039407	9.72250851	8.70543621	9.213946526	8.981110088	9.582903259	9.842170153	9.434745802	9.197493914	9.755576518	9.539491528	9.58252371	9.459579557	10.42450278	9.752423921	10.34646097
AEN	5.893335927	6.554092779	5.664207183	6.181184097	6.01413622	6.451756929	6.063320793	5.989246548	6.421841518	6.273089717	6.202461839	6.457469942	5.838762966	6.628462136	6.048557074	6.386032892	6.092771999	6.363974057	6.625573402	6.19525518	5.793617891	6.054230461	5.883364124	6.403999051	6.381954304	6.425102195	6.212433643	7.389106467	6.668695594	6.637056198	6.102212659	6.502836633	6.425102195	6.103276779	6.675691204	6.910459895	6.774230246
AFAP1	2.403204668	1.941212212	1.891387284	2.375085208	1.874405788	1.944501702	2.027766262	2.237189246	1.705178416	1.6481844	2.024276131	1.398112651	2.317447157	1.74009704	2.05950869	1.727040342	1.705178416	2.001249703	2.245277522	1.867613393	2.40903012	1.864382228	2.502922704	1.731080993	1.814868255	1.724052383	1.545629558	1.525685951	1.83062232	1.62663102	1.662429876	1.678151389	2.024759194	1.808008342	1.533604736	1.824840059	1.600999763
AFDN	8.446117649	8.355217512	8.222557351	8.109077529	8.179225259	8.136991737	8.16101003	8.136145645	8.72532815	8.570558881	8.446117649	8.489259549	7.574340274	8.127158431	8.078072919	8.293810014	8.156935345	8.335205015	8.078989655	8.012663912	7.993599943	8.089013215	8.007358291	8.385236257	8.72532815	8.20929594	8.196822559	8.605666507	7.634298576	8.333973743	8.202648011	8.410734939	7.898565568	8.111065048	8.359649345	8.22673797	8.345211263
AFDN-DT	5.604153623	4.592868069	5.166473687	5.127799026	4.65093201	4.786465728	4.874630226	4.735216701	4.936042782	5.184289113	5.075648032	3.761828284	3.390896705	3.299143522	4.049034074	4.247314329	4.587029656	4.132580638	4.280060276	3.855717973	4.051550656	4.029471267	4.148270298	4.422761845	4.387593584	3.989377026	4.208101119	4.088439476	3.168384784	3.34363043	4.220780045	3.95564256	3.257657119	3.805807615	3.598458171	3.889003404	3.602249466
AFF1	8.944707829	8.795492447	8.600834808	9.08296184	9.291840459	8.416202238	8.49064691	8.356854898	8.655525525	9.000085724	9.154115705	8.197566982	8.136145645	8.026574787	8.308018064	8.133155099	8.585722899	8.455279997	8.239366621	8.36409654	8.113055982	8.319555104	8.276596988	8.445273749	8.386286827	8.028871853	8.037273701	7.887696647	7.996399694	8.474546794	8.501288109	8.340811964	8.139131017	8.190977019	8.008824732	7.877724844	8.445273749
AFF2	3.968777833	3.952468164	3.454270461	3.388719899	3.899164982	3.539990278	3.326335789	3.60157372	3.889003404	4.115466502	3.420328635	3.751769919	3.260477601	3.228734971	3.399189099	3.735226786	3.390413224	3.572230721	3.327822041	3.193016446	3.304950412	3.438081205	3.330582402	3.532205727	3.759369957	3.598458171	3.420328635	4.028608654	3.852353563	4.016372888	3.404497111	3.356302779	3.077233032	3.246423818	3.889141422	3.918918815	4.142586886
AFF3	6.292208071	7.019383335	6.599946155	6.881784545	6.264725229	6.416855616	6.492847637	6.415616695	6.411869715	6.34800719	6.416855616	6.517820128	6.04943998	6.236185925	6.328490294	6.17015285	6.541503161	6.794242743	6.364960832	5.632962976	6.495422121	5.788606111	6.157588723	6.068789726	6.611305787	6.284772349	6.601333983	6.790798251	7.468335563	6.255500774	6.301306057	6.73258355	6.259713448	6.602726597	6.816021049	6.451756929	6.539083406
AFF4	8.97462324	8.835517441	8.590880138	8.854397155	9.111416373	8.495976667	8.850250779	8.577564151	8.835017989	8.700415834	8.994566847	8.237800439	8.126113406	8.630076651	8.487975133	8.414301201	8.884877007	8.895554932	8.439837828	8.574956117	8.421650749	8.469908509	8.745271757	8.815504944	8.356371417	8.249390181	8.456089453	8.136991737	8.388675905	8.384178404	8.680472167	8.560569884	8.329578664	8.630492859	8.109060336	8.176878952	8.535329985
AFG3L2	5.265112301	5.503436684	5.743844542	5.425926876	5.813665012	5.793617891	5.703716924	5.88892416	6.102743803	5.793617891	5.943194945	6.40717812	6.771761172	6.47758667	5.748628624	6.165132384	6.003025767	6.083799098	6.455172876	6.73746552	6.271442047	6.665667643	5.963138553	6.103811595	6.172546428	6.30481947	6.092771999	6.760882841	5.471750231	6.275582638	6.132076669	5.993397819	6.154466065	6.093287782	6.044206901	5.883364124	5.80362414
AFM	5.245168693	2.491555881	6.928450262	7.532697018	4.991733062	5.654012641	7.971219099	6.95234147	7.608486147	7.971219099	5.903307731	7.39289783	7.574340274	7.423072923	5.588666784	7.962459251	7.548655325	8.335205015	7.487599593	8.153236963	5.743844542	8.730521079	5.913279535	8.405248754	3.589849296	7.67804724	4.686747692	7.279416628	2.08208143	2.520273987	6.709447524	7.202066379	6.174513185	5.783628895	6.695738324	5.644040837	3.882424425
AFP	3.161061741	2.531580875	2.707670217	2.653337868	2.716384859	2.792105008	3.526115717	2.407737306	3.071315509	2.816896975	2.622584347	3.238793335	2.959510438	3.450018987	3.169243954	3.16289365	2.792105008	3.302062011	3.598458171	2.931952209	2.32939276	3.037138791	2.522866311	2.981862058	3.061343705	3.137374395	2.732274186	3.609792903	2.635291471	2.680928903	2.289574081	2.996698909	3.387963404	2.836874968	3.418034085	3.530018474	2.401499644
AFTPH	7.86775304	7.904936329	7.694959846	7.532697018	7.778282844	7.97744288	8.230933004	8.447145047	8.196822559	7.861340139	7.857781237	8.358500812	8.266564749	8.670310108	8.427989443	8.705488236	8.22673797	8.475292494	8.640309035	8.595037981	8.610789478	8.900921605	8.565779292	8.695429961	7.917612058	8.349625785	8.11704813	8.306512399	8.076866609	7.741558742	8.033418623	8.170999026	8.620261915	8.320833972	7.93865981	8.027301898	7.874917583
AGA	5.275084104	5.303311714	4.937516279	5.644553966	6.004112659	4.726634906	5.783628895	5.778569533	5.753730677	4.624905317	5.584210016	5.471750231	5.47760237	5.783559527	5.638654859	5.56267645	5.98308216	6.023761607	5.75352365	6.084804926	6.00266596	5.953994857	5.843476909	5.843649134	5.285055908	5.663311607	5.334914926	5.025789014	5.501925324	5.090752636	5.753799212	5.19427811	4.981709502	5.324135062	5.061897985	4.756550317	5.513442933
AGAP1	6.242349053	6.624136518	6.759220873	6.618438277	6.615549841	6.491644143	7.182088386	6.882115798	6.720995626	6.882418495	6.441785125	5.672917519	6.671438784	6.457469942	6.458459289	6.476401282	6.701052019	6.924323974	6.525337798	6.606933401	6.321215397	6.695738324	6.292208071	6.724199004	6.182518232	6.03418334	6.282236268	6.102743803	5.24040785	6.044641197	6.390898086	6.562770612	6.374984393	6.243122728	6.274748789	5.853448713	5.983736613
AGAP2	5.170380166	5.523449181	5.231179041	5.137736621	5.367616576	5.359844435	5.204267106	5.126474013	5.693899855	5.613815957	5.200295577	5.647771608	5.307054311	5.627654879	5.403710907	5.492389925	5.095591639	5.663536661	5.422746158	5.462267128	5.256065716	5.101992226	4.9859018	5.5684773	5.718829364	5.898865275	5.594181819	6.342067089	6.286477747	6.054682129	5.504932464	5.723694917	5.603170245	5.518920491	5.75352365	6.117701508	6.173855335
AGAP4	7.937555665	7.954967571	7.615322486	8.218391074	8.269437302	7.947527469	8.121054044	7.845210721	8.286568791	8.730382823	7.97744288	8.348442448	7.895371914	8.267975533	7.938106309	8.133155099	7.877724844	8.195117536	8.048918974	8.012663912	8.093146642	8.369672905	8.127019934	8.16509879	8.356371417	8.349625785	8.386286827	8.755243561	7.98634133	8.253646286	8.003554613	8.250910997	8.008824732	8.021164081	8.530049871	8.166907148	7.914942577
AGBL2	3.320610599	2.871793324	3.075993004	3.279406354	2.836667584	2.901794848	3.416236757	2.69867223	3.779313564	3.456192742	2.951653866	3.017509318	2.498027455	2.886750581	2.909305964	3.052443395	2.572725329	3.111943289	2.936903187	2.761256361	3.066038334	3.217562877	3.10123092	3.041899549	2.822020419	2.756479101	3.091259116	3.839144386	2.434124184	3.16289365	2.707670217	2.876830953	3.01709167	2.916786938	2.696337738	2.642527954	2.981862058
AGBL3	1.824840059	2.411505893	2.558350169	1.917955837	1.944570711	1.85475547	1.548294437	1.896093128	1.804896452	1.708118378	2.223712203	1.810505591	1.464706861	2.434124184	1.87955162	2.158800427	1.88467088	1.711068496	2.014735634	1.957981783	1.771931245	2.064853435	1.85475547	1.871168473	2.034247934	2.024759194	1.904614488	2.203768596	1.820563955	1.737081274	1.901341954	1.808008342	1.934547151	1.578261426	2.074876996	2.572725329	1.751093491
AGBL5	6.840657269	6.444024045	6.799039553	6.131496122	6.695738324	6.3719825	7.182088386	6.490858486	6.820713662	6.163210757	6.511587751	6.900037975	6.671438784	7.161555449	7.028323344	6.807752046	6.860600877	6.824261489	6.996445135	7.219430267	6.938404932	7.106704299	6.850629073	6.964348968	6.780826448	6.605526281	6.132659214	6.711023823	6.628462136	6.637056198	6.609900825	6.722594553	6.866138851	6.672649572	6.364960832	6.661164805	6.874292731
AGER	6.496630045	6.14383659	6.261487378	6.464405555	5.878818155	6.357024795	5.893507855	6.124681771	6.252320857	6.637688084	6.032941178	6.547995221	5.763521175	6.060164548	5.933584501	6.19525518	5.843476909	6.008752235	5.928935956	5.783576959	5.689093857	6.019148	5.688913954	6.093805347	6.940375305	6.249689888	6.142631017	7.144797279	6.889979611	6.862977173	6.122121999	6.602726597	6.064254021	5.993397819	6.58547916	6.920431698	6.84927711
AGFG1	6.531531358	6.639145891	6.196782023	6.67309505	6.555408479	6.606319885	6.083298786	6.515939083	6.421841518	6.547787117	6.631249394	5.989755997	6.189891323	6.120514734	6.093546341	5.984395604	6.671136608	6.383986554	6.344913712	6.220357511	6.385920751	6.31484303	6.790798251	6.118820968	6.062856589	6.129407164	6.17753233	6.022969374	6.447411577	6.627015266	6.415784761	6.362990684	6.004112659	6.043342801	5.979053758	6.003025767	6.113817844
AGFG2	5.723815266	5.303311714	5.086836327	5.207299786	5.252345632	5.404717551	5.19427811	5.206731923	5.494463783	5.324135062	5.285055908	5.542158782	4.725184462	5.230349485	5.098783649	5.361857806	5.135478854	5.233267974	5.442793279	5.20120289	4.927561609	5.162133588	5.035760818	5.203249229	5.524379194	5.292439873	6.711023823	5.753730677	5.682975883	5.713290434	5.504932464	5.324135062	5.262369192	5.384069041	5.432769718	5.98308216	5.593492921
AGGF1	5.434632962	5.783611643	5.256065716	6.131496122	5.613193805	5.364830337	5.374080044	5.788601772	5.614125427	5.394058037	5.474520176	4.465913791	5.036183864	4.968832011	5.118778879	4.910015856	5.554294605	5.403374199	5.182180709	5.150998229	5.465113784	5.332534115	5.644040837	5.453405442	5.275084104	5.122039347	4.995873603	5.085619836	4.888365096	4.859811195	5.246111046	5.254212088	5.021803743	4.884619222	4.851403217	4.896155567	4.983111762
AGK	7.084966458	6.914317725	6.61487816	6.727751823	6.440137535	6.830685466	6.817490019	6.796841769	6.521559554	6.607721095	6.860600877	6.075252095	6.325326546	6.351857115	6.523443786	6.004477468	6.915445796	6.479045915	6.550396699	6.657138062	6.56510481	6.435125755	6.476686438	6.539083406	6.157588723	6.264725229	6.551474965	5.838491008	6.321682022	6.290644036	6.570082145	6.507831132	6.234654548	6.233133732	6.089312922	5.868406418	5.988739738
AGL	4.995873603	5.003124259	6.241578038	5.217237381	4.480531484	4.936042782	5.224245099	4.775345656	4.686747692	4.86464123	5.135478854	3.721594826	8.607660867	5.059357291	4.698879049	4.558583228	4.926070978	4.442774342	4.741144053	5.512471789	5.295884396	5.162133588	5.344886729	5.383361702	3.789285368	4.721096932	4.806409335	4.806409335	4.023345758	3.52436721	4.449737453	4.275290444	4.851403217	5.863540866	3.909188543	3.5998211	2.721699597
AGMAT	5.245168693	5.5684773	6.151986008	5.997338589	5.703405848	5.958152651	6.717600055	6.646358187	6.192490035	6.163210757	6.042912981	6.050106184	6.184875204	6.467528306	6.033560651	6.642076664	6.06784249	6.559095903	6.495267117	6.702322257	6.366011412	6.610538061	6.03792708	6.639145891	4.601987361	6.169501405	6.087786098	5.37480214	3.20358906	3.895881702	5.878232586	5.793617891	6.139430724	5.873529862	5.948983077	5.639054936	4.843024282
AGO1	6.601333983	6.534080282	6.032529969	6.320310427	6.094324702	5.853448713	6.153221761	6.430665054	6.591362179	6.343012692	5.963138553	5.773501163	6.591180874	6.658637229	6.228514144	6.616974334	6.691080215	6.724199004	6.30481947	6.145050519	6.619855495	6.354937272	6.401897911	6.564099027	6.292208071	6.415078634	6.202461839	6.441785125	6.749162509	5.914109078	6.261487378	6.442902655	6.29479591	6.353001688	6.084301142	6.162574625	6.173855335
AGO2	6.87057268	6.504061536	6.052439309	6.986129293	6.284772349	6.322123482	6.083298786	5.959149831	5.683928052	5.923474844	6.242349053	5.381224951	5.96918207	5.501925324	6.068552304	5.663085773	6.531531358	6.093805347	6.03418334	6.205296113	6.112167329	5.883829935	6.701052019	5.783611643	5.205281479	5.793617891	5.933223142	5.534350998	6.15571901	5.29157128	6.231623368	5.763650902	5.402699037	6.223144735	5.292439873	5.035760818	5.773605394
AGO3	5.165394265	4.903061773	5.176428357	5.048298266	5.001756623	4.517227031	4.495048364	4.624862074	5.025789014	5.294168073	4.327762762	5.381224951	4.464346254	5.069415655	5.308733564	4.899974924	5.195309675	5.253280472	5.132062907	4.940138653	4.937516279	5.20222783	5.175366068	5.073167998	5.025789014	5.302463434	5.454576569	4.926070978	5.14988257	4.759401873	5.106745667	5.364091048	4.410366561	5.074410153	4.801285415	5.095591639	4.79299304
AGO4	6.571418572	6.704186507	6.500399456	6.767502203	6.455172876	6.421841518	6.043342801	6.270149233	6.262292661	7.142132401	6.292208071	5.994785179	5.708343862	5.743326069	5.868600004	5.65304484	6.431813322	6.07379285	5.47286396	5.693208569	6.161940678	5.913900616	6.062856589	6.293930317	7.129839574	6.194560306	6.262292661	6.571418572	6.497703399	6.717383656	6.361034077	6.442902655	6.054230461	6.163210757	6.635596962	6.691080215	6.654155264
AGPAT1	7.837837629	8.060033181	8.083191972	7.522759423	7.95369515	8.221752068	8.465674419	8.161226242	7.992400585	7.691527201	8.077160916	8.1925378	8.161226242	8.338384083	8.338010909	8.344014676	8.181864854	8.16509879	8.339602224	8.504669591	8.098123977	8.444849608	8.047245505	8.175105039	7.802936317	8.234354841	8.181864854	7.763049102	7.936049508	7.927315988	8.167806667	8.121054044	8.279460862	8.056125568	8.21430772	7.763049102	7.879920707
AGPAT2	6.920431698	6.599120897	6.853790238	6.305404035	7.031527597	6.860600877	6.73258355	6.711567739	7.294374333	6.827479015	6.975276618	7.503539839	6.726616097	7.322489279	7.513207671	7.425269377	6.701052019	6.949339595	7.231998804	7.274655394	7.182294345	7.056586498	6.955333011	6.809252116	7.598514343	7.226987024	7.299360235	7.912626156	7.206818089	7.410207979	7.008087621	7.11715991	7.352281528	7.286972848	7.517670274	7.394092369	7.434642648
AGPAT3	7.628429754	7.734830104	7.973690603	8.029576769	8.540073432	8.057217309	8.620503863	8.617693106	8.426174042	8.220944008	7.957499273	8.378617541	8.637757584	8.901652489	8.118063379	8.695447303	8.087132719	8.77547995	8.49997919	8.765733829	8.013509283	8.730521079	7.927583862	8.935579926	7.748091397	8.650332596	8.017330094	8.166907148	7.453248017	8.022704845	8.192693341	8.200966015	8.239366621	7.841362146	8.249390181	8.326456006	7.654780116
AGPAT4	5.015817211	5.133205489	5.186383027	4.253290665	4.450460802	4.37762178	4.455092379	4.945893715	4.87621196	4.42512539	4.646860477	5.361108222	4.293798195	4.858190003	5.168766954	4.769442805	4.906127371	4.702936803	4.791261855	4.679074415	4.549284152	4.500578604	4.208101119	4.302686862	5.12550705	4.961662381	4.946014585	5.275084104	5.129765841	5.161039162	4.409918773	5.144333128	5.021803743	5.144333128	5.101992226	4.886183764	4.702936803
AGPAT5	4.73660671	4.913068022	4.131188015	4.948922316	4.310130957	4.507255227	4.704817288	4.384088344	4.09841128	4.225345462	4.766522121	3.792003377	4.98602267	4.294921597	4.109019764	4.769442805	5.015817211	4.672918058	4.410366561	4.709197212	4.847924249	4.841379657	5.065676229	5.103186744	4.088439476	4.620861329	4.537170638	3.62973651	4.5765558	4.729279076	4.7981509	4.385169404	4.37027232	4.245323455	4.480531484	3.779313564	3.612255715
AGPS	7.528711718	8.535329985	7.456047768	7.771199299	8.139131017	7.538683521	7.641582219	8.035823257	7.518739914	6.852451506	7.827865826	7.594065118	7.243276394	7.996399694	7.848127774	7.701395013	8.176878952	7.754842601	7.647976559	8.012663912	7.774597205	7.878518448	7.86775304	7.834892589	7.289388431	7.607882318	7.319303842	7.199642199	7.493481474	7.400167047	7.655141166	7.351901324	7.557764516	7.441802292	7.106704299	6.740939233	7.08442395
AGR2	5.105563443	4.312693111	5.704025862	4.690544845	6.395031513	5.015817211	4.634894313	6.591180874	5.644040837	4.495048364	5.424661158	4.546380706	3.290574318	5.733267705	4.888833734	4.819647466	5.155422461	4.863036779	5.843735693	5.211243823	7.834325224	4.751167613	7.807922219	4.853030531	4.597001459	5.723452969	5.384773944	5.005845407	4.264746503	4.548542296	4.907652269	5.16431112	5.512958201	4.784729259	5.663311607	5.035760818	6.153842838
AGRN	7.723161888	7.844898837	7.10763432	6.727751823	7.993789392	7.693246477	7.157115895	7.458969528	7.663331066	7.546686753	7.78299271	7.89581605	7.158002365	7.976282965	8.013088421	8.18335976	7.937555665	7.649776991	7.993789392	8.168298362	8.063282632	7.873506667	8.166907148	7.344586412	8.166907148	7.863483107	7.568598932	8.17189305	8.026574787	7.88715226	8.008531948	7.926268615	8.129107457	7.841362146	8.073977875	7.698232379	8.595367476
AGRP	4.337734566	4.532830578	4.987289628	4.024725979	5.031827304	4.37762178	4.554982342	4.193475807	4.517227031	4.904597215	4.37762178	5.069415655	4.404152821	4.516205613	4.238988759	4.578665093	4.507255227	4.682924306	4.691026251	4.598746957	3.902230607	4.430413682	4.118354887	5.043149253	4.756550317	4.420390121	4.48731162	5.255140497	4.657022715	4.769442805	4.200870705	4.72479528	4.199871793	4.385169404	4.861426777	5.065676229	4.572855572
AGT	6.571418572	7.104436447	7.605367816	7.870575249	7.046562937	9.493157027	7.911285121	9.590820267	8.984595043	7.28197835	9.213946526	8.549609736	9.480465641	9.47497926	6.818373429	9.107125524	7.857781237	8.965598671	7.998801172	8.785815693	8.093146642	8.750568199	7.448937289	8.695429961	7.109895967	8.129107457	7.827865826	7.86775304	5.220291121	7.8218862	7.884098574	7.551681252	8.199272379	8.061120066	8.22934306	8.077160916	5.933705371
AGTPBP1	4.063509967	4.247652496	3.747933224	3.870693257	3.748811577	3.724468645	3.835774604	3.987814912	3.744412252	4.040549029	4.033594556	3.646157093	4.579717	3.807090923	3.934061502	4.262375728	3.923904717	3.722324448	3.643564193	3.73020632	4.245666719	4.024459487	4.068495869	3.802374437	3.724468645	3.984365245	3.769341761	3.913932913	3.962995572	4.111761744	3.618522515	3.960637059	3.498222568	3.870736091	3.768858698	4.163228003	3.932455667
AGTR1	7.079980556	5.828639761	6.385920751	6.151371312	6.064254021	5.654012641	6.008381313	5.683263265	6.212433643	5.668755437	6.835671368	5.763442798	6.119665652	5.929405811	5.908590464	5.803658824	5.78863199	6.173855335	6.004112659	6.10488679	5.504932464	5.893853495	6.12268741	6.083799098	5.215253283	5.74851187	5.883364124	5.055704425	4.621818439	4.759401873	6.774152878	5.603826961	5.898865275	6.737578048	5.372628356	5.115535247	4.592868069
AGTR2	2.38326106	2.721699597	2.976446305	2.434710778	2.596102135	2.333402042	3.136544858	2.568253126	2.871879437	2.806907978	2.652499758	2.6554082	2.979574916	3.047684412	2.529396595	2.580519581	2.522866311	2.691680851	2.485842971	2.670887971	2.130299362	2.626172816	2.203768596	2.281424662	2.802076812	2.616149255	2.732274186	2.542809918	2.293307082	2.62068331	2.628032858	2.736985004	2.505890091	2.687040022	2.616149255	3.10123092	2.761724591
AGXT	4.437452602	4.582861821	5.206292366	4.004850789	4.360248759	4.776493924	5.543892982	5.357215505	7.109895967	4.654872306	5.644040837	7.584006754	6.240052517	6.869862882	5.588666784	7.390126115	5.434632962	6.393992802	6.30481947	6.576810605	6.171895348	6.625573402	4.587029656	5.403374199	4.726634906	6.154466065	5.085619836	6.282236268	4.435738698	4.568624161	5.694071192	5.294168073	6.685714764	5.284179077	6.334890151	4.975929996	4.122574389
AHCTF1	6.641221197	6.313942814	6.410807426	6.956316508	6.405055074	6.212433643	6.572759608	6.882115798	6.441785125	6.283078713	6.431813322	5.723209341	6.681471023	6.578170314	6.468456904	6.506524079	6.362010697	6.393992802	6.29479591	6.245459841	6.530263465	6.264725229	6.172546428	6.604124021	6.172546428	6.364960832	6.541503161	5.723815266	5.843909713	6.0145184	5.91307393	6.07330979	6.425102195	6.562770612	6.074277582	5.73378707	6.323949063
AHCY	5.98308216	6.333955311	6.01262063	6.489249542	6.354937272	6.511587751	6.992297455	6.932276992	7.289388431	6.572759608	6.860600877	7.594065118	7.363663259	8.046691516	7.208280414	8.645242642	6.711023823	7.484673891	7.337246188	7.972500183	6.868722242	7.768259284	6.970290716	7.654780116	5.803589695	7.277104826	6.651193001	7.339247449	5.441575138	6.546687808	6.838858233	6.492847637	7.537717395	6.712605557	6.866138851	6.381954304	5.553467927
AHCYL1	7.603500245	7.409627027	7.251977034	7.060661255	7.252045925	7.807922219	7.676543706	7.659614303	7.4788527	7.212055375	7.648373361	7.191730542	7.835178482	7.880728503	7.803138506	7.872090861	7.723161888	7.62476137	7.713129702	7.882131793	7.515775787	7.908589129	7.56361303	7.69480511	7.404064173	7.542729175	7.453923191	7.224571708	7.096176081	7.485514971	7.704914515	7.476763779	7.582823417	7.546686753	7.467552473	6.661164805	6.834267737
AHCYL2	5.838491008	5.918695998	5.823481901	6.071870552	5.979053758	6.436799224	6.372979681	6.606229232	6.142631017	6.328029197	6.102743803	5.994785179	6.7015355	6.558053585	5.963577346	6.426196621	6.297193973	6.34396156	6.279760569	6.652117596	6.460580776	6.655644083	6.242349053	6.934330222	5.713843463	6.064254021	5.649026739	6.06784249	5.335962311	6.059702595	6.291351387	6.038348302	6.124395384	6.088293284	6.02917156	6.277250366	5.708564779
AHDC1	8.136991737	8.16509879	8.093146642	7.532697018	7.95870693	7.887696647	7.801406161	7.634533706	7.419021878	7.521714263	7.758063201	7.39289783	7.815114004	7.342606008	7.828132544	7.490535437	7.668316968	7.434642648	7.226987024	7.119020945	7.774597205	6.84609173	7.668316968	7.174480187	7.817894022	7.447505352	8.186850755	7.738119593	7.744940584	7.490535437	7.655141166	7.681538204	8.018848293	8.031153077	7.507646714	7.817894022	7.784861346
AHI1	6.62127759	6.744211501	6.928450262	6.976191698	6.635596962	6.541503161	6.902396488	6.641342068	6.900488091	6.902396488	6.840657269	6.276419382	6.159794607	6.185894103	6.568433054	6.305705435	6.750911037	6.474042791	6.064254021	6.416155689	6.440671436	6.044206901	6.651193001	6.424011548	6.531531358	6.334890151	6.421841518	5.594181819	6.075252095	5.713290434	6.201759358	6.542792619	6.124395384	6.353001688	6.254701668	6.252320857	6.14383659
AHNAK	7.074994654	6.629139643	6.993155616	6.757564608	6.535361359	6.581390376	6.707611059	6.7015355	6.691080215	6.882418495	6.636235296	7.091146898	6.596196993	6.638520501	6.598425899	6.642076664	6.760882841	6.699183382	6.645620523	6.6219948	6.709447524	6.58547916	6.701052019	6.348964684	6.865586778	6.455172876	6.795784153	6.720995626	6.799454331	6.9182023	6.744288868	6.817490019	6.755879687	6.827479015	7.322210847	7.468880896	6.984361465
AHNAK2	3.84911619	5.153217986	4.967380288	3.547721419	4.09963619	4.048552262	4.544993346	4.514507448	4.12832669	4.405147397	4.277903744	4.586614164	5.206731923	3.993170665	4.079026919	5.181121026	4.297847351	4.212630626	4.019447707	3.695063057	4.529374812	4.219918914	3.958806029	4.102561892	3.829172582	4.38029588	4.367649977	4.497283423	4.596672528	4.458173906	4.390009433	4.055532524	5.071921545	4.72479528	4.550696406	7.060036949	5.643524164
AHR	3.709510939	3.482174484	3.52395315	3.666972559	3.347869162	2.941682062	3.196478837	3.19025193	2.861907633	3.476170735	3.549962082	2.957159132	3.280542079	2.937042403	3.099260649	3.022320598	3.021456491	3.191993277	2.966973868	3.223139243	4.051550656	3.057185912	4.297847351	3.011880804	2.921738455	2.896808946	3.62973651	2.891823044	3.017509318	3.152852717	3.424406451	3.18648984	3.097280153	3.426225753	2.596102135	3.320610599	3.021887052
AHSA1	6.292208071	6.654155264	6.679583514	6.509124732	6.816021049	7.149783181	6.822484517	6.801857888	7.030121538	6.18318875	6.651193001	7.342606008	6.992470425	7.292314186	6.938344809	7.149143741	7.010177931	6.54408653	7.186892782	7.169225606	6.848812903	7.086657179	7.010177931	7.004373962	6.591362179	6.795973928	6.611305787	6.960318913	7.000621619	6.596892469	6.928450262	6.962330466	6.84609173	7.012275448	6.765903247	6.561446769	6.724199004
AHSA2P	8.735299953	8.255155027	7.694959846	9.06308665	7.337246188	7.718175986	7.83137315	8.407016092	8.346399613	8.670448844	8.266625184	7.523656567	7.052663857	6.940271432	7.368242254	7.319839589	7.089952359	7.904936329	7.367316869	6.898120436	7.416229088	6.675691204	7.887696647	8.125073796	8.017330094	7.277104826	7.468880896	7.389106467	7.98634133	7.64114942	7.834325224	7.691527201	7.016492256	7.551681252	7.798329965	7.718175986	7.804873843
AHSG	3.724468645	3.847402555	4.315349409	3.453314266	3.613493512	3.714496841	3.760857131	3.92260536	3.898975208	3.885719586	3.79427127	4.481001338	3.691863868	3.993170665	3.449177174	3.931024964	3.535004376	3.557221348	3.753823357	3.790451913	3.56377183	3.643564193	3.410356831	3.672293206	4.058524065	3.678646654	3.844130288	4.522212932	3.671303004	3.760329117	3.444315791	3.690934157	3.929235663	3.491154229	3.783894038	4.163228003	4.007502531
AHSP	2.552781722	2.511568378	2.856990266	2.593712298	2.74645554	2.752217794	2.687040022	2.518091932	2.981569276	3.046643891	2.822020419	3.238793335	2.447866261	3.138209691	2.63937036	2.580519581	2.532838114	3.121949537	2.756479101	2.751215429	2.568304838	2.766502661	2.373289257	2.63164336	3.450244046	2.706361299	2.672443365	3.62973651	3.047684412	3.383794158	2.628032858	2.567172066	2.826644023	2.647084037	3.047162351	3.230864366	2.751718342
AICDA	1.85475547	1.901187218	2.160163372	1.570140012	1.714028823	1.765009237	1.897909309	1.876028651	2.403204668	2.037755258	1.874699077	1.74009704	2.076673426	1.890972506	1.95953254	2.108595766	1.784952844	1.600999763	1.693981702	1.506139833	1.752021905	1.623816779	1.645347594	1.731080993	1.894642684	1.734075943	1.705178416	2.363317453	1.780330498	1.676835681	1.891387284	1.53830544	1.994688513	1.86794232	2.034782754	2.094078756	1.751093491
AIDA	6.381954304	6.534080282	5.903119261	7.006004483	5.623217365	5.923251338	5.783628895	6.089568935	4.437452602	4.994498182	6.202461839	4.636905986	5.126474013	5.039240562	5.218755029	5.663085773	5.933223142	5.543461679	5.452816839	5.582758315	5.664207183	5.422746158	5.793617891	5.46341169	5.075648032	4.991733062	5.215253283	4.118354887	5.49186696	5.673126705	5.584569823	5.573859971	4.821332536	5.224245099	4.871450338	4.507255227	4.802999288
AIF1	6.975276618	7.134455193	6.779130213	8.138890314	7.101692519	7.553641227	6.987302957	7.539227438	6.292208071	6.907390986	6.850629073	7.231964	7.489066244	7.377810284	6.928347194	6.637056198	6.701052019	7.064411453	7.191904562	7.093918614	7.520753122	7.562776296	7.827865826	7.334580163	7.473866798	7.467552473	7.060036949	6.491644143	8.630076651	8.705488236	7.13749833	7.222044372	7.171857442	7.087192921	7.161833881	7.349219253	7.72982698
AIFM1	6.840657269	7.794867595	7.475957107	7.850700059	8.028871853	8.067189112	8.420723935	8.577564151	8.675469132	7.681538204	7.907640255	8.197566982	8.206371316	9.002236133	7.788142084	8.434383066	8.087132719	8.425261251	8.309531543	8.63520171	7.894053244	8.860827363	7.548655325	8.915567429	7.089952359	8.169201698	7.279416628	7.628429754	6.558053585	7.440330776	8.3718774	7.921274117	7.928636249	7.242022364	7.918612689	7.778006808	7.114442696
AIM2	5.663984445	6.303936566	4.81806024	6.588625492	3.578411051	5.23519689	3.73588464	4.675023268	3.749398154	4.145433491	3.908947011	4.506147249	2.77893014	4.345213419	3.509162864	3.926004498	3.729454546	3.902436922	3.768858698	3.122729921	4.061505326	3.538316809	3.759369957	4.802999288	6.23237725	5.132062907	5.165394265	4.656832281	7.121321992	7.229471199	4.151097355	4.72479528	3.418034085	4.255312451	4.681002691	4.587029656	4.943086767
AIMP1	6.082800196	6.048777229	5.684116522	6.325279225	5.903877055	5.78863199	5.993397819	6.004294906	5.8185474	5.693727928	5.858434615	5.763442798	6.350407143	6.060164548	6.018564229	5.65304484	5.908293633	6.03877098	6.089312922	6.064723061	6.007643295	5.999100879	6.112715607	6.058783477	5.574238212	5.643264486	5.738772972	4.716663103	5.602508968	5.497410391	5.763753882	5.668755437	5.733476529	5.848557371	5.362604796	5.130492952	5.438396069
AIMP2	5.454576569	5.60349917	5.435249774	5.227174976	5.813665012	5.713843463	5.74367291	5.678247146	5.913279535	5.493948001	5.853448713	6.075252095	6.882115798	6.427294848	6.168528454	5.83378162	6.142631017	5.843649134	6.395031513	6.436237554	5.94293794	6.374984393	6.142631017	5.953717868	5.823533302	6.104348263	5.793617891	5.574238212	5.622625697	5.994436536	6.181850018	5.673749935	6.154466065	6.153221761	6.064254021	5.534350998	5.773605394
AIP	6.87057268	6.719195879	6.714424859	6.772471	6.805997488	6.875558582	7.037247939	6.897164157	7.089952359	6.797512026	6.73096743	7.513598203	7.258324752	7.43816047	7.163291146	7.25457353	6.985248422	7.124448944	7.151810321	7.204368868	7.102656985	7.297151946	7.139811377	7.089427074	7.274430726	7.262069485	7.319303842	7.658345165	7.704707126	7.535719632	7.077770311	7.341912328	7.457528912	7.207060877	7.412422891	7.06502285	7.489677015
AIPL1	2.463035489	2.301437159	2.518531489	2.216083687	2.265324643	2.303486632	2.387370131	2.467930738	2.592668936	2.866841957	2.512894507	2.967217496	2.528124171	2.90686731	2.75934174	2.761256361	2.24365581	2.16134968	2.425701609	2.299373479	2.259710071	2.525937212	2.13396597	2.541587123	2.722302383	2.786549782	2.74224599	2.812048615	2.615174743	2.931952209	2.37916611	2.457293106	2.756479101	2.497249091	2.566031454	2.752217794	2.871793324
AIRE	5.344886729	5.433392945	5.654252513	5.058235861	5.803641452	5.614125427	5.034454168	5.527763564	6.142631017	5.563870975	5.434632962	6.195952467	5.497666848	5.632684061	5.558673939	5.592799247	5.404717551	5.843649134	5.563076003	5.321694077	4.7981509	5.643264486	5.165394265	5.833642886	5.663984445	5.903877055	5.743758873	5.793617891	5.763442798	5.612881111	5.445204444	5.593837964	5.913900616	5.713705921	5.883829935	6.3719825	5.713567903
AJAP1	5.459562471	5.408377324	5.261043051	5.878087449	6.124395384	4.726634906	5.598832462	5.517731325	6.237363152	5.79861239	5.953166749	5.346020676	5.136506252	5.838880531	4.908828964	5.7183109	5.285055908	5.938708495	5.818676792	5.994436536	5.803572561	6.405055074	5.858434615	5.7335804	5.579224114	5.698394068	5.295027711	5.908293633	4.868248367	5.512471789	5.853345911	5.439008521	5.49291108	5.259206586	5.563076003	5.763702481	5.428389821
AK1	7.084966458	6.674167761	7.326637059	6.683032645	6.85110351	7.055051047	7.242022364	6.756712814	6.98026252	7.047236935	6.720995626	7.493481474	8.542451315	6.955358979	7.088309034	7.430289843	6.860600877	6.929327098	7.11171608	7.018611622	6.888631582	6.886185971	6.780826448	6.704186507	7.344233351	7.071621838	6.701052019	7.304346137	7.322489279	7.033673021	7.11758899	7.072209426	7.357293309	7.50173627	7.191904562	7.109895967	7.364598909
AK2	7.438965485	7.004373962	7.027996961	7.324007523	7.367316869	7.050065145	7.192077383	7.022567141	7.708204183	7.981208095	7.339247449	7.181672178	6.771761172	6.829629424	6.888356734	7.169225606	7.149783181	7.394617654	6.725809005	7.149143741	6.510354125	7.146798541	6.661164805	7.324573915	7.149783181	7.076633618	7.129839574	7.319303842	6.678753958	7.129061877	7.18727168	7.102176415	6.85611529	6.62270459	7.226987024	7.169726788	6.894305228
AK4	6.062856589	6.00374911	6.460580776	6.449499162	6.184536746	6.411869715	7.461780284	7.1931152	6.990234323	5.643782946	7.11986777	7.332547644	8.045855496	8.579784829	6.898354349	8.303850947	7.279416628	7.704811358	8.48995563	8.785815693	7.645186496	8.740544639	7.399078271	8.055030056	5.494463783	7.12675142	6.651193001	6.212433643	4.304979961	6.034600265	7.346546398	6.482858641	7.617905878	6.73258355	6.415078634	6.012997571	4.012505655
AK4P1	6.810741859	7.104436447	7.396319748	7.294194738	7.718141482	7.688260575	8.250910997	8.356854898	8.545835685	7.301956343	8.136991737	8.65019338	9.289853104	9.686204912	8.407994213	9.649335864	8.236709773	8.675417464	9.001157209	9.418394423	8.481378769	9.392076063	7.97744288	8.795492447	6.661164805	8.259413741	7.947527469	7.947527469	5.159940935	7.570862895	8.421650749	7.50173627	9.021204329	8.180988023	7.858471327	7.329275646	6.043774104
AK5	2.752217794	3.161974531	2.528486159	2.971340908	2.45577229	2.971597473	2.467282102	3.130058497	3.111202723	3.026665898	2.612612543	2.886750581	2.427801783	2.977275861	3.329205794	3.112688988	2.662471561	2.871793324	2.72640842	2.911870344	2.837080926	3.2877278	2.971597473	2.571605869	2.85193583	3.01709167	2.592668936	2.363317453	3.198559878	2.590560513	2.508576819	2.657073033	2.766502661	2.936764931	3.257657119	3.021456491	3.121949537
AK6	5.98308216	6.203874081	5.91307393	6.578687897	6.545384919	6.691080215	6.353001688	6.350407143	6.401897911	6.253111724	6.501615947	6.296536111	5.999278786	6.336769569	6.428466444	6.064723061	6.561446769	6.303936566	6.214607427	6.295664503	6.102212659	6.204583866	6.521559554	6.484049039	6.092771999	6.094324702	5.943194945	5.893335927	5.954551722	5.964313739	6.201759358	6.063320793	5.933947737	6.173199753	5.803641452	5.743758873	5.683549158
AKAP1	6.81572776	6.744211501	6.993155616	6.946378913	6.881174191	6.745925135	7.037247939	6.912212515	7.573584834	6.902396488	6.636235296	7.493481474	7.985662063	7.247051547	7.233274451	7.314819123	7.169726788	7.294555169	7.342257968	7.385105648	7.032974296	7.262069485	6.740939233	7.174480187	6.945361207	7.372328649	6.810741859	7.194656297	6.628462136	6.928243232	7.10763432	7.187082884	7.186892782	7.496741772	7.171857442	7.079980556	6.669164637
AKAP10	6.227391348	6.008752235	5.94293794	6.45446796	6.344913712	6.202461839	6.038348302	6.315294308	6.267278562	5.803606888	6.157588723	6.31665284	6.069504458	6.251273471	6.243510566	6.345869164	6.302179875	6.258908448	6.324866591	6.280603104	6.221668698	6.319854811	6.381954304	6.14383659	6.307165777	6.164489625	6.337081188	6.03792708	6.452440759	6.566769672	6.171895348	6.138238266	6.385007953	6.113265775	6.144442504	6.292208071	6.338958436
AKAP11	4.891169666	4.7229493	4.295440069	4.834639973	4.66095557	4.452410307	4.674850299	4.810458492	4.746578513	5.234234095	4.447424405	4.536322342	4.489426851	4.088725127	4.613899322	4.222211999	4.776493924	4.943086767	5.021803743	4.925077254	4.723490875	5.172157149	4.741592612	5.008127383	4.537170638	4.280060276	4.661818183	4.721649004	4.732460448	4.433071576	4.539329482	4.794718255	4.014435927	4.430119888	4.605825988	4.951000487	4.652905561
AKAP12	7.309332039	7.204498932	6.808994223	6.876815748	7.417434671	6.401897911	6.422924662	6.189891323	6.651193001	7.271989353	8.067189112	6.22612756	6.852019082	6.447411577	6.818373429	6.004477468	7.967471076	6.694180258	6.064254021	7.09893908	7.904007914	6.354937272	7.778006808	5.913692874	5.843476909	5.813665012	7.309332039	6.222405446	5.793617891	6.034600265	7.824370554	5.983408822	6.455172876	6.542792619	6.5754556	5.634069034	5.943711619
AKAP13	7.887696647	8.015005062	7.744733195	8.163734302	8.003812952	7.658345165	7.511725266	7.644565945	7.623443852	7.681538204	7.683274674	7.493481474	7.629517587	7.397927012	7.353245831	7.445351242	7.548655325	7.639770743	7.40741111	7.500576369	7.545639797	7.532705615	7.897668451	7.679795737	7.653359263	7.39738755	7.603500245	7.224571708	8.217683711	8.625160778	7.794506545	7.716499692	7.231998804	7.856345641	7.382352209	7.344233351	7.864911335
AKAP17A	7.28440253	7.08442395	6.868722242	7.473071448	7.1317632	6.965304814	7.072209426	7.012534902	7.214599904	7.486752775	7.219585806	7.050913441	6.280181472	6.8648337	6.683405626	6.747506452	7.000206127	7.299558293	6.811009269	6.832854376	6.933427597	7.011480476	6.955333011	6.839270862	7.573584834	7.186892782	7.089952359	7.379134664	7.744940584	7.114000479	6.813971558	7.207060877	6.800985708	6.822484517	7.206939903	7.419021878	7.439645773
AKAP2	7.623443852	7.35459266	7.261931704	8.039514364	7.307175507	7.53369762	7.731483186	7.614469229	7.040093341	7.107170913	7.164740886	7.191730542	7.122889529	7.201788907	7.308256564	7.365023784	7.404064173	7.314567666	7.106704299	7.445351242	7.037951631	7.332234408	7.538683521	7.699808234	6.875558582	6.966374454	6.9254176	6.357024795	7.473364745	7.465433106	7.361478403	7.097181917	7.11171608	7.237027866	7.171857442	6.990234323	7.04940208
AKAP3	4.48731162	4.18261188	3.742955889	3.587471799	3.979353465	3.958806029	4.105477506	4.123250136	3.8790316	3.95564256	4.208101119	4.365330147	4.00286327	4.133987766	4.358960139	4.418010177	4.09841128	3.962474413	4.410366561	4.367805516	3.54386249	3.959306345	3.948834226	4.352718105	4.267931941	3.959306345	4.088439476	4.307819155	4.194337953	4.297518991	3.812638578	4.105477506	4.280060276	3.556082706	4.089612629	4.557114245	3.842399431
AKAP4	4.826352942	4.963099265	4.967380288	4.938984721	5.232298511	4.936042782	4.72479528	5.216764162	5.135478854	5.513925993	4.786465728	5.200174392	4.594765358	4.999007104	4.698879049	5.140957297	4.636888674	4.883049276	5.061897985	4.869852127	4.579148162	4.851403217	4.666804085	5.033143004	4.955986389	4.771214734	4.606973263	5.155422461	5.24040785	5.371898738	4.658785521	5.044443164	5.302463434	4.83467424	5.48288752	5.524379194	5.083174247
AKAP5	5.165394265	6.083799098	5.514887134	5.296738141	5.322510554	4.926070978	4.97452019	5.156570729	5.245168693	5.553881979	5.295027711	4.747547994	4.74524894	5.270582943	5.378716869	4.679074415	5.404717551	5.153217986	4.951638821	4.538501364	5.385476425	4.741144053	4.995873603	5.243274223	6.012997571	5.19220427	5.404717551	5.37480214	6.024960273	5.261448484	5.176428357	5.044443164	5.302463434	5.503936997	5.412722598	4.995873603	5.983736613
AKAP6	5.175366068	5.393367951	6.027552635	5.331519723	4.575755307	5.175366068	6.008381313	5.226796401	5.773674284	5.57885447	5.280070006	5.612567332	6.340374905	5.577363057	5.258745489	5.934190943	5.275084104	5.453405442	5.342557675	5.166059628	5.300861731	5.352581235	5.015817211	5.323324211	5.369816238	5.162133588	5.100577541	5.778660186	5.114678295	4.940138653	5.490000459	5.274190081	5.873806374	5.518920491	5.307475214	5.37480214	5.523449181
AKAP7	3.679595528	2.83176833	3.245222393	3.666972559	3.267680679	3.230864366	3.456192742	3.27050984	3.13114633	2.946753928	3.24083617	3.399727165	3.691863868	3.450018987	3.229229644	3.16289365	3.161061741	3.131955786	2.916856066	3.474162548	3.125766354	3.448104766	3.111202723	3.432143241	2.782133204	3.2877278	3.121174527	3.280723384	2.816342031	3.152852717	3.324859752	3.106577869	2.886785385	3.136544858	3.197515757	2.85193583	3.141962034
AKAP8	7.129839574	6.914317725	6.689538184	7.09047404	6.760891467	6.62127759	6.67764407	6.78680953	7.000206127	6.937357975	6.81572776	6.663666412	6.877099679	6.749162509	6.778382969	6.727424588	6.800770055	6.929327098	6.675691204	6.9182023	6.898586252	6.765903247	6.905473993	6.634142767	7.030121538	6.705761885	7.06502285	7.025135636	6.970446526	7.003550224	6.714424859	6.752561542	6.620561622	6.767545037	6.881174191	6.865586778	6.944336471
AKAP8L	6.970290716	6.794242743	6.808994223	6.747627013	6.83606817	6.770854644	6.812495521	6.721599978	7.109895967	7.571659244	6.830685466	7.312430915	6.500890725	7.060971805	6.878359119	6.908161368	6.890516287	7.164473938	6.84609173	6.837874842	6.560127475	7.066610058	6.362010697	6.984361465	7.409050075	7.066610058	7.050065145	7.718175986	7.473364745	7.360003318	6.978223612	7.182088386	6.84609173	6.752561542	7.287128386	7.259473021	7.374605157
AKAP9	4.297847351	4.012505655	3.723046549	4.36260421	4.019447707	3.589849296	4.17540048	4.313862672	3.928890618	4.055532524	4.068495869	3.771886648	4.093153419	3.952937207	3.849081774	3.946086363	4.527198834	4.472793087	4.570743527	4.699156279	4.190916035	4.470507923	4.118354887	3.942461916	4.108383083	4.169801112	3.898975208	4.09841128	4.435738698	3.303466701	3.981867967	4.515026357	3.859070741	4.06552152	3.658599534	3.799257172	3.882424425
AKIP1	6.242349053	5.833642886	5.584569823	5.883056247	5.853759254	5.903307731	5.763650902	5.748472817	5.893335927	5.693727928	5.893335927	5.944493357	6.059472219	6.15571901	6.358483139	6.235418909	6.062856589	6.163849087	5.903877055	5.934190943	6.132076669	5.783594331	6.102743803	6.033767856	6.252320857	6.044206901	5.793617891	6.511587751	6.22612756	6.335828231	6.01262063	6.18318875	5.74350009	6.083298786	6.234654548	6.112715607	6.363974057
AKIRIN1	7.857781237	7.62476137	7.495866447	7.463133853	7.567788076	8.067189112	7.401846306	7.534211319	7.97744288	7.691527201	7.419021878	7.533714932	6.821922366	7.684590398	7.648175474	7.299757725	7.778006808	7.454655145	7.557764516	7.470453572	7.356501068	7.307175507	7.209614003	7.614755122	8.276596988	7.507646714	7.738119593	7.857781237	8.016516423	8.072909506	7.824370554	7.83137315	7.778282844	7.471769281	7.688070801	7.409050075	7.844898837
AKR1A1	7.588542539	8.265161275	8.063282632	8.019639174	8.550096992	8.087132719	8.980107732	8.908628031	9.11422849	8.49064691	8.406230435	9.72643837	9.6510137	10.15894804	9.017848728	9.99072756	9.004538651	9.616004825	9.672735753	9.970645695	9.486800431	10.17391377	9.273777348	9.936204778	8.276596988	9.442193865	8.795130775	8.625610114	8.368559177	8.584997049	8.929338915	9.020063717	9.31188758	8.700415834	8.910945165	9.094284883	8.455279997
AKR1B1	7.957499273	7.444648897	6.898586252	6.886753343	7.39738755	6.98026252	7.022264444	7.243276394	7.010177931	6.612715593	7.149783181	7.73488222	8.477241763	7.765057313	9.977619768	7.440330776	9.253833741	7.224511429	8.179225259	7.761640607	7.685005176	7.447505352	7.857781237	7.284548921	7.907640255	7.477576033	10.15129606	7.089952359	8.227742075	7.701395013	7.864189234	8.141032037	8.179225259	8.041142073	7.447505352	6.900488091	7.744836352
AKR1B10	3.151089938	4.492805584	4.73842288	3.050841668	3.889141422	3.200948956	3.825785608	3.420993422	3.539990278	3.8457636	4.188157512	3.741711555	4.374056105	3.087917869	3.269220104	3.544449074	4.277903744	3.181987028	2.856714704	3.464121616	3.125766354	3.508246128	4.846296549	3.061912046	3.410356831	3.367916283	3.210920759	3.549962082	3.279026793	3.333589497	3.304950412	3.096588873	3.367916283	3.586049695	3.999400586	4.427480798	3.792368188
AKR1C1	7.219585806	7.704811358	7.406274418	6.210996882	7.597858757	6.641221197	7.321934335	7.494082364	7.010177931	7.152121397	7.419021878	6.859804517	8.487274002	7.453248017	8.617944128	7.781722471	8.695412739	7.884923832	7.838424206	7.199348402	8.570970798	7.006468696	8.406230435	7.544711382	7.249501217	6.385007953	8.47603306	7.748091397	6.879921246	6.888079504	6.460580776	7.441802292	7.527693835	7.711505193	7.778282844	6.98026252	6.994367714
AKR1C2	5.778660186	6.574105276	6.296328722	5.515365231	6.525337798	5.584210016	6.34800719	6.260116994	6.167560526	5.998392317	6.247334955	6.050106184	7.479034005	6.050106184	7.573193361	6.396073825	7.31431794	6.659158388	6.485243557	6.225377977	7.047906301	5.908888836	7.124853672	6.34396156	5.8185474	5.738488309	6.78581235	6.646207099	5.230349485	5.648024374	5.579592488	6.163210757	6.385007953	6.447897153	6.30983125	6.192490035	5.738583525
AKR1C3	6.890516287	8.015005062	7.356501068	7.582384993	8.449861388	6.970290716	8.280877986	8.427080569	8.027301898	7.521714263	7.86775304	8.016516423	8.82837012	8.469142821	8.138058609	8.886225016	8.396258631	8.405248754	8.520026311	8.675365439	8.829792216	9.351981821	8.844989793	8.985611168	6.23237725	7.908589129	7.079980556	7.109895967	5.14988257	7.420248911	7.515775787	7.371879317	7.527693835	7.321934335	6.765903247	6.860600877	7.074417702
AKR1C4	2.871879437	3.362099502	3.205403713	3.189967999	3.748811577	3.300666992	3.436214749	3.340735511	3.84911619	3.436214749	3.539990278	3.419843894	3.039768348	3.450018987	3.599141399	3.494244413	3.410356831	3.452155738	3.00706811	3.383794158	3.265131733	3.227586438	3.330582402	3.802374437	3.310638795	3.788905818	3.450244046	3.799257172	3.349435344	3.604694667	3.324859752	3.226445826	3.538316809	3.18648984	3.758835137	4.597001459	3.702311951
AKR1D1	1.984388916	1.651031005	2.219891391	1.629765582	1.583722538	1.725122023	1.358503506	1.705480591	2.173853185	1.748074364	2.024276131	1.840680684	1.896093128	2.001614515	1.709592165	1.877654325	1.465855129	1.711068496	1.533604736	1.837490596	1.503155157	1.573698977	1.555601362	1.701062248	2.044219738	1.613793219	1.774981041	2.004332524	1.901030871	2.058391105	1.692293886	1.618217411	1.704005262	1.668162393	1.854358668	1.695206612	1.701062248
AKR7A2	6.092771999	6.469039666	5.853345911	5.982432197	6.104348263	6.416855616	7.237027866	7.097808932	7.079980556	6.362990684	6.701052019	7.267168275	7.504114602	7.790203224	7.103305456	7.681313149	6.865586778	7.244523926	7.688070801	7.987561582	7.11758899	7.998801172	6.496630045	7.254530175	6.396912009	7.11171608	6.706037921	6.880544484	5.924376629	5.949252341	6.833880898	6.777534033	7.337246188	6.792517528	6.931291993	6.950347109	5.688552282
AKR7A3	6.461728733	6.30893969	6.52528613	6.886753343	6.755879687	6.406883813	7.536697757	7.624501468	8.077160916	7.122154408	7.249501217	8.383646723	8.171258481	8.896623307	7.613183821	8.690426837	7.61845795	8.110064423	8.419790707	8.660304041	7.436138428	8.650332596	7.020149734	8.315192518	7.040093341	8.063954314	7.094938261	7.81290812	6.014901908	6.185214248	7.605367816	7.491747273	8.399743587	7.39185731	8.174213478	7.72814779	6.233892826
AKT1	7.428993682	7.4246364	6.948359602	7.025879673	7.377340429	7.089952359	7.032253441	6.962373709	7.179698592	6.942352473	7.020149734	6.799454331	6.571116396	7.091146898	7.148294724	6.9182023	6.950347109	7.08442395	6.795973928	7.028652555	6.948359602	6.936303773	6.940375305	6.684174009	7.309332039	6.956350894	6.87057268	7.129839574	7.151497085	7.570862895	7.19722635	7.311945339	6.84609173	7.052231433	7.016492256	6.740939233	7.044398956
AKT2	7.339247449	7.35459266	7.227090359	6.986129293	7.247034145	7.349219253	7.461780284	7.423856692	7.718175986	7.381868313	7.179698592	7.956166236	7.44392117	7.915932779	7.868123004	8.032745777	7.648373361	7.734830104	7.768259284	7.450371708	7.426183758	7.637952999	7.36916286	7.69480511	7.957499273	7.688070801	7.807922219	8.416202238	7.845524228	7.852008997	7.545639797	7.761450175	7.818377085	7.641582219	7.93865981	7.957499273	7.854905086
AKT3	7.000206127	6.594117773	6.301306057	6.191121692	6.01413622	5.594181819	6.033353804	5.959149831	5.285055908	5.843562873	6.491644143	5.49186696	6.169826845	5.381224951	6.408471214	5.442185264	6.072828392	5.683549158	6.154466065	6.225377977	6.530263465	6.004112659	6.970290716	5.693555406	5.87339232	5.703405848	6.3719825	5.73378707	5.65280079	5.402021535	5.96284728	5.96343083	6.264725229	6.323034699	5.974041978	5.544322801	6.123824093
AKTIP	6.48167234	6.253905323	6.470535446	6.727751823	6.144442504	6.282236268	6.602726597	6.209955801	6.292208071	6.163210757	6.302179875	6.72904578	6.500890725	6.15571901	6.578430669	6.245459841	6.561446769	6.54408653	6.334890151	6.627015266	6.142031339	6.344913712	6.142631017	6.313942814	6.072828392	6.244678108	6.501615947	5.883364124	6.246244289	5.964313739	6.390898086	6.422924662	6.465196436	6.223144735	6.264725229	6.202461839	6.053780353
ALAD	6.362010697	6.834267737	7.077770311	7.165006003	6.881174191	6.576404474	7.851351143	7.368679379	7.623443852	7.321934335	6.905473993	7.342606008	7.388743856	7.744940584	6.838368659	7.25457353	7.020149734	7.544711382	7.422446451	7.751599675	7.008087621	7.883530228	7.114881868	7.809876968	6.521559554	7.347269748	6.581390376	6.491644143	5.929405811	5.944231875	6.903563587	7.28197835	7.066610058	6.45788615	6.886185971	7.214599904	6.328952187
ALAS1	5.644040837	5.813630388	6.01262063	4.958859911	5.733476529	6.431813322	6.253111724	5.788601772	5.673956248	5.004487179	6.092771999	5.723209341	7.634533706	6.377003026	5.818611929	6.215337045	6.082800196	5.383361702	6.074277582	6.135009587	7.276863709	5.833712133	6.302179875	5.753592897	4.886183764	5.663311607	5.833505106	5.424661158	5.954551722	6.145050519	6.142031339	5.114366139	6.625573402	6.07330979	5.232298511	4.926070978	5.293305466
ALAS2	4.178185708	5.813630388	5.315793735	3.984975599	4.640908449	4.317790959	4.435114386	5.046216103	4.597001459	4.744773273	4.407537191	4.838073274	4.353991628	4.677139444	4.578907669	4.548542296	4.507255227	4.242649371	4.500578604	4.407969245	3.961958627	4.450460802	4.028608654	4.692930555	4.866240157	4.961662381	4.636888674	5.404717551	4.697256172	5.251407552	4.479601462	4.205367469	4.640908449	4.584949331	5.061897985	5.015817211	5.133205489
ALB	2.064163345	2.241399668	2.797262247	2.037206977	2.545984333	2.094078756	2.617117048	2.487995216	2.782133204	2.63709504	2.562753525	2.755991844	2.317447157	2.444182548	2.129491995	3.383794158	1.99436072	2.601624614	2.275348203	2.480110259	2.080526013	2.435725169	2.044219738	2.731705845	2.35334565	2.114971237	2.10405056	2.752217794	2.283248718	2.249168817	2.299528751	2.257513178	2.766502661	2.617117048	2.616149255	2.572725329	2.43151839
ALCAM	7.099924163	7.549714506	6.858767573	7.204756383	7.146798541	6.651193001	7.102176415	7.458969528	6.845643171	7.107170913	7.030121538	5.848938896	7.203147439	6.975475708	6.938344809	7.199348402	6.850629073	7.104436447	6.670679423	7.259593996	7.495866447	7.367316869	7.419021878	7.004373962	6.491644143	6.946327334	7.359191057	6.182518232	6.321682022	6.536646876	6.699492854	6.303056706	7.036539377	6.727589052	6.460184656	5.973110356	6.564099027
ALDH18A1	6.601333983	7.164473938	6.241578038	6.658188657	7.40741111	7.030121538	6.802506524	7.03259938	7.109895967	6.233133732	6.711023823	7.040855076	6.972405947	7.352664373	7.098306649	7.139102809	7.508768111	6.824261489	7.497623154	7.681313149	7.237045029	7.216963463	7.089952359	6.674167761	7.040093341	6.84609173	6.930403502	6.790798251	7.091146898	7.058775351	7.296773049	6.852451506	6.705761885	6.832473513	6.976398015	6.581390376	7.394617654
ALDH1A1	7.508768111	7.55471763	7.008087621	7.830824869	8.109060336	7.109895967	7.711505193	7.76495281	7.817894022	6.702616561	7.259473021	8.127158431	7.915436392	8.227742075	8.098068149	8.072909506	8.595694703	8.125073796	8.690426837	8.785815693	8.282285371	9.021204329	7.987414683	7.89493008	6.720995626	7.828400646	7.359191057	7.22955761	7.040855076	6.034600265	8.103101312	7.671549208	7.838424206	7.881318132	7.567788076	6.551474965	6.854280234
ALDH1A2	7.623443852	6.999370838	6.883654247	6.697939037	7.367316869	7.758063201	7.077203924	7.147970126	7.428993682	7.262000357	7.204628101	7.493481474	6.510922964	7.473364745	8.273026411	7.37004425	8.042259603	7.464661394	8.048918974	7.590944759	7.386365078	7.096680739	7.389106467	6.999370838	7.628429754	7.252045925	7.453923191	7.409050075	6.844716971	7.520658233	7.73975586	7.746466681	8.449861388	7.696521699	7.95369515	6.970290716	7.239520802
ALDH1A3	5.135478854	6.434017797	5.027108308	5.604803586	4.751167613	6.052884785	4.435114386	5.156570729	4.158242101	4.3951584	4.936042782	3.741711555	5.116441774	4.385446876	5.238750259	4.307559923	5.005845407	4.462786839	3.919212103	4.648951618	4.360145423	3.879117862	5.614125427	3.772355691	4.12832669	4.400343001	5.245168693	4.437452602	4.113871038	5.38193967	5.504932464	4.255312451	4.640908449	4.475070371	4.10965975	3.649680118	4.482799336
ALDH1B1	6.945361207	7.249527051	6.948359602	7.487977841	7.602870537	7.738119593	7.696521699	7.890355795	8.097104523	7.621604226	7.778006808	7.639327758	7.669646542	8.122129249	7.643176666	8.690426837	7.708204183	7.69480511	7.698094361	8.087970904	7.665095836	7.993789392	7.374148762	8.555342482	7.558627129	7.94367159	7.778006808	7.837837629	6.573141132	6.787670181	7.7596652	7.751461179	7.873506667	7.182088386	7.718141482	7.763049102	7.264536423
ALDH1L1	6.591362179	6.333955311	7.072792976	7.01097328	6.896209532	6.471700536	7.202066379	6.942309231	7.473866798	7.311945339	7.31431794	7.64435694	7.122889529	7.387868648	6.488452134	7.957438785	6.915445796	7.579733252	7.011480476	7.304778191	6.425739431	7.542729175	5.963138553	7.619758246	6.641221197	7.477576033	6.765868742	7.199642199	5.577363057	7.25457353	7.17731701	6.612715593	6.896209532	6.537798121	7.332234408	7.020149734	6.218883453
ALDH2	8.186850755	8.055030056	8.710336177	8.64570766	8.119083896	8.555807489	9.409634575	9.420272208	9.164087508	8.700415834	8.924764222	9.56550454	9.510562357	9.837080378	9.187808183	9.689499593	8.904820615	9.736079807	9.742900676	9.920441034	8.929338915	10.23405513	8.964651436	9.746086056	8.097104523	9.071322131	8.765215364	8.894848811	7.624240211	7.922295522	8.869610896	8.870228772	9.281816899	8.680437841	9.151510614	8.665497328	8.025011311
ALDH3A1	4.926070978	5.323324211	4.917606939	4.789920795	5.081945105	5.364830337	5.314146066	5.347183266	5.584210016	5.453992015	5.404717551	6.115485552	5.497666848	5.310816401	5.138774109	5.773536027	5.334914926	5.353342957	5.653288046	5.321694077	4.837969579	5.75352365	4.975929996	5.523449181	5.73378707	5.693382288	5.195309675	6.471700536	5.381224951	5.934190943	5.494977794	5.473970008	5.49291108	5.623804953	6.104348263	7.129839574	6.283924069
ALDH3A2	5.923251338	6.393992802	6.440671436	6.678063847	6.224630987	5.713843463	7.252011361	6.400568337	7.060036949	6.73258355	6.332095286	7.262139093	7.283405349	7.332547644	7.068313804	7.852008997	7.199642199	7.254530175	7.607882318	7.992582048	6.818948893	8.429814268	6.711023823	7.324573915	6.262292661	7.176869222	6.810741859	7.070008752	5.974668451	5.964313739	6.898586252	6.84246251	6.906233092	6.742572546	6.976398015	7.4788527	6.604124021
ALDH3B1	6.511587751	6.679170885	6.734334199	6.31534163	6.675691204	6.910459895	7.002286452	7.168034603	7.633415656	6.902396488	6.955333011	7.413014559	6.841986843	7.382839466	6.563434246	7.661231285	6.651193001	7.094430199	7.026515816	7.199348402	6.659674174	7.206939903	6.651193001	7.504686388	6.995220225	7.297151946	6.905473993	7.558627129	6.603316225	7.495555903	6.898586252	6.917379982	7.076633618	6.89740199	7.332234408	7.254487119	7.064411453
ALDH3B2	3.10123092	3.146965159	3.105857014	2.956434516	3.443092986	3.470187653	3.531110215	3.511283571	3.779313564	3.62600568	3.465201751	3.595865271	3.180219691	3.299143522	3.534156902	3.619756066	3.310638795	3.402124496	3.332833822	3.233180175	3.175539703	3.157421515	3.230864366	3.377108875	3.709510939	3.518269688	3.440272242	4.108383083	3.465106534	3.293425768	3.399519777	3.346313782	3.493210787	3.441209248	3.377939843	6.252320857	3.577233845
ALDH4A1	6.56643267	6.929327098	7.600390481	7.746355311	7.592846977	8.087132719	8.460679921	8.537435196	8.461075354	7.986202593	8.047245505	8.423880181	9.229659671	9.530300264	7.943105116	9.031818533	8.002372389	8.300183145	8.605226574	9.408353491	8.35196806	9.782994917	7.907640255	8.935579926	6.945361207	8.630285475	8.127019934	8.112062228	6.52284931	7.691354081	8.172784002	8.081098059	8.444849608	7.426818797	8.389720026	8.406230435	7.5897395
ALDH5A1	5.554294605	5.7335804	6.918495592	6.389873592	6.019148	6.257306759	6.89740199	7.11787341	6.78581235	6.283078713	6.496630045	6.532907674	7.007518783	7.050913441	6.733393701	7.018611622	6.696066117	6.989364589	6.916256652	7.46041264	6.55515014	7.332234408	6.466714634	7.38961453	5.688913954	6.85110351	6.182518232	5.8185474	5.250466214	5.47230806	6.589991485	6.632693586	6.876162411	6.467875146	6.119383603	6.182518232	5.288302341
ALDH6A1	7.787978611	6.994367714	8.481378769	8.278016644	7.206939903	8.406230435	9.229832641	9.099240567	9.064369472	8.041142073	8.785158971	8.640135015	9.269788626	9.555446175	8.787903583	10.01080942	8.934736025	9.616004825	9.412123184	9.940522899	9.208069673	10.03358393	8.705384543	9.916192281	7.020149734	9.04125145	8.8649334	7.468880896	5.441575138	6.606933401	8.521197449	8.470668917	9.071322131	8.200966015	8.159178138	7.748091397	5.813630388
ALDH7A1	6.860600877	6.724199004	7.20718102	7.075567648	7.477576033	7.349219253	7.641582219	7.6846949	8.127019934	7.441802292	7.438965485	7.704707126	7.484050125	7.98634133	7.198282799	8.143196031	7.598514343	8.105061299	7.738188602	8.052827641	7.256954369	8.109060336	6.920431698	8.225136281	6.840657269	7.67804724	7.409050075	7.758063201	6.366944662	6.757547385	7.635231826	7.451791288	7.277104826	7.092187419	7.718141482	7.219585806	6.754217749
ALDH8A1	6.152602821	6.974355216	6.998132951	6.926503723	7.487599593	7.020149734	7.801406161	8.09601669	7.97744288	7.421824299	7.638401557	7.48342311	8.116081167	7.905874414	7.318254179	8.464505862	7.598514343	8.025011311	8.028871853	8.293810014	7.685005176	8.570144113	7.688260575	8.385236257	6.212433643	7.647976559	7.239529413	7.079980556	4.244629775	6.847915775	7.097679651	6.902396488	7.778282844	7.012275448	6.816021049	6.441785125	5.723574152
ALDH9A1	7.239529413	7.254530175	7.16736234	7.025879673	7.487599593	7.538683521	7.83137315	7.714791617	7.458909093	6.832473513	7.259473021	7.091146898	8.838402359	8.096983338	8.128060994	8.374137472	7.847809433	8.004998814	8.469908509	8.54483332	8.172784002	8.590191234	7.698232379	8.105061299	6.62127759	7.67804724	7.797950415	6.880544484	6.547995221	6.46636035	7.585458476	7.242022364	8.299507983	7.851351143	7.357293309	6.511587751	6.724199004
ALDOA	10.75459018	10.37647971	11.14425297	9.649404756	10.66005645	10.5302246	11.07779697	10.55391519	10.66982985	9.954034877	10.58008362	11.17484284	12.6255725	11.03402574	11.21732403	10.96971845	11.01884298	10.6616578	10.96076326	10.98477985	10.80081686	10.91064546	10.5401964	10.58661093	10.8094351	10.88558656	10.97895576	10.85430822	10.61660362	11.25588502	11.00488759	10.79311057	11.42184704	11.91187816	10.94071614	10.50529509	10.63664217
ALDOAP2	3.8790316	4.18261188	3.991822637	3.984975599	4.560719966	3.968777833	4.085499513	4.17341133	4.048552262	4.405147397	4.247988333	4.023345758	3.581509242	4.013287394	3.809091314	3.43399882	3.889003404	4.262661868	3.879117862	3.79547238	3.59363584	4.089612629	3.769341761	4.132580638	3.998693244	4.029471267	4.058524065	4.936042782	3.9831123	4.237273397	3.912185277	3.815796611	4.079589069	3.895708582	4.019447707	4.247988333	4.392743099
ALDOB	6.222405446	4.692930555	8.551061458	8.7649588	6.986421575	8.376315024	9.179887659	8.437112808	8.535863881	8.680437841	8.635581917	7.845524228	9.771400565	8.710543566	7.278263719	8.936429677	8.127019934	8.735454956	9.191604855	9.599131203	8.192693341	9.923324762	7.957499273	9.275792375	5.534350998	7.93865981	7.488824503	7.159754985	4.355271783	5.723331366	7.734778525	7.591637237	8.089013215	6.862440502	7.327222627	7.61845795	6.013755359
ALDOC	6.102743803	5.473417939	5.614433833	5.167549406	5.132062907	5.813561499	5.573859971	5.447505654	5.903307731	5.783628895	5.62409723	5.974668451	5.367247744	5.833851349	5.558673939	5.191161958	5.364830337	5.613505418	5.803641452	5.512471789	5.674161852	5.943971297	5.514407391	5.673542909	5.414689355	5.923924176	6.342067089	5.833505106	5.853968078	5.602840179	5.893164591	5.883518859	5.853759254	5.404047033	6.224630987	6.352038893	5.793617891
ALG11	5.175366068	4.903061773	5.096790997	5.137736621	5.001756623	4.955986389	5.144333128	5.036183864	5.205281479	5.274190081	5.075648032	4.958773647	5.447505654	5.169999299	4.908828964	5.140957297	5.354858533	4.913068022	5.182180709	5.643003908	5.534796474	5.172157149	5.604153623	5.043149253	4.796437531	4.520625725	4.926070978	4.23801653	5.109649113	4.699156279	4.917606939	5.064421157	5.302463434	4.475070371	4.65093201	4.73660671	4.492805584
ALG12	6.770854644	6.574105276	6.789084883	6.419686377	6.886185971	6.840657269	6.802506524	6.641342068	6.880544484	6.892407492	6.760882841	7.091146898	6.731632217	6.930213068	6.818373429	6.958366029	6.830685466	6.824261489	6.896209532	6.777629249	6.699492854	6.866138851	6.641221197	6.854280234	6.940375305	6.926280213	6.810741859	6.910459895	6.839687789	7.139102809	6.908540922	7.022264444	6.635596962	6.772539535	6.775926807	6.641221197	6.794242743
ALG13	6.072828392	5.923699122	5.226201706	6.797314988	6.154466065	6.182518232	5.973419826	6.179859084	5.903307731	5.583848968	6.172546428	5.693034248	5.467570131	5.572333875	5.898592849	5.502430857	6.411869715	6.313942814	6.044206901	6.054682129	6.410807426	5.913900616	6.521559554	5.993742862	6.102743803	5.643264486	5.953166749	5.713843463	6.387061391	5.693208569	6.142031339	6.283078713	5.312486994	5.783628895	5.903877055	5.723815266	5.973730365
ALG3	6.242349053	6.924323974	6.609900825	6.121558527	6.385007953	6.780826448	6.892407492	7.072728335	6.671136608	6.452891652	6.671136608	6.879921246	7.022567141	7.07103017	6.828371044	6.747506452	6.711023823	6.604124021	6.655644083	7.159184674	6.769175543	6.83606817	6.641221197	6.734205252	6.132659214	6.876162411	6.830685466	6.651193001	6.869862882	6.978447894	6.838858233	6.62270459	7.046562937	6.742572546	6.475219996	6.461728733	6.714192755
ALG5	6.102743803	6.263911572	6.112167329	5.883056247	5.953994857	5.903307731	6.263100721	6.38050386	6.102743803	5.264201084	6.052884785	5.914318264	6.731632217	6.537936857	6.538440209	6.496483147	6.401897911	6.283924069	6.775926807	6.908161368	6.659674174	6.655644083	6.820713662	6.454030294	5.434632962	6.515314238	6.950347109	5.474520176	6.256302654	5.914109078	6.261487378	5.803606888	6.324866591	6.522814626	5.673335167	5.574238212	5.993742862
ALG6	2.712330579	2.601624614	3.036174325	3.329094329	2.976997429	2.822020419	2.627106044	2.879252528	3.031428294	2.996698909	2.702358776	2.74593348	2.829091334	2.90686731	3.079265419	2.680928903	3.151089938	3.10193704	2.676290618	2.931952209	3.364678432	2.636196376	2.85193583	3.161974531	2.38326106	2.666267057	3.041400098	3.011484687	3.470135716	2.560437716	2.737534227	2.627106044	2.716384859	2.836874968	2.997044549	2.812048615	2.751718342
ALG8	5.185337872	4.913068022	4.82801491	4.89923434	5.543028882	5.414689355	5.583848968	5.718376101	4.706691299	4.624905317	5.145450657	5.49186696	6.139730129	6.31665284	6.188523684	5.803658824	5.973110356	5.633517915	6.094324702	6.817792978	6.380943417	6.174513185	6.342067089	5.7335804	4.816381139	5.422746158	5.474520176	5.075648032	5.803676256	5.351816874	5.465113784	5.503936997	5.583123124	5.733683913	5.091968666	5.085619836	5.093180495
ALG9	6.182518232	6.303936566	6.261487378	6.161308907	6.174513185	6.022969374	6.323034699	6.310278188	6.042912981	5.713705921	6.342067089	5.984726815	6.30024595	6.045077001	6.568433054	6.155091451	6.681108412	6.283924069	6.525337798	6.627015266	6.749266203	6.344913712	6.740939233	6.263911572	6.142631017	6.01413622	6.252320857	5.723815266	6.145660645	5.994436536	6.341124737	6.303056706	5.953994857	6.053331797	6.164489625	6.242349053	6.564099027
ALK	4.307819155	4.267664993	4.275530729	3.791192497	3.808952939	3.978749636	4.23033996	4.108201778	4.567086049	4.405147397	4.342720468	4.707314537	4.369039986	4.23457141	4.144011417	4.603767423	4.053538163	4.237646247	4.174812892	3.936045431	3.912185277	4.149753991	3.973763735	4.337708732	4.73660671	4.510602165	4.203115217	5.270098202	4.330125872	4.513399033	4.275530729	4.115466502	4.325166298	4.320240928	4.610837768	4.68176179	4.552843075
ALKBH1	6.042912981	5.963724116	5.176428357	5.326550926	4.991733062	5.554294605	5.973419826	5.63811819	5.304999515	5.014476175	5.683928052	5.260524579	5.658182668	4.667081079	5.488690634	5.1108345	5.73378707	5.673542909	5.372628356	5.622922044	5.594524493	5.583123124	5.62409723	5.523449181	5.285055908	5.412722598	4.906127371	4.577057852	5.009065469	4.899974924	5.455159114	5.254212088	5.382651916	5.274190081	4.831356096	4.577057852	5.013130507
ALKBH4	6.541503161	6.243899075	6.241578038	5.932744222	6.455172876	6.302179875	6.382968677	6.079536696	6.711023823	6.722594553	6.48167234	6.668695594	6.290213711	6.698870687	6.398473599	6.506524079	6.312151679	6.34396156	6.164489625	6.37599196	5.893164591	6.284772349	5.73378707	6.54408653	6.671136608	6.56543204	6.591362179	7.409050075	6.769279238	6.948325097	6.400852756	6.492847637	6.605526281	6.29306771	6.84609173	6.661164805	6.424011548
ALLC	5.614125427	3.942461916	5.94293794	5.465677256	4.510602165	4.946014585	6.762550539	6.30024595	6.421841518	7.481758277	6.312151679	5.511983688	6.019343264	6.115485552	5.298735949	6.215337045	5.604153623	5.883674128	4.94161526	6.135009587	5.425295105	6.485243557	4.73660671	6.053780353	5.225225086	5.923924176	4.62691687	6.411869715	4.5765558	4.478255771	5.425295105	5.693727928	5.593146684	4.31524643	5.903877055	5.604153623	5.003124259
ALMS1	4.517227031	4.863036779	4.78819623	4.72035763	4.831356096	4.417508995	4.594938328	4.705119985	4.527198834	4.405147397	4.467368013	4.274804868	4.384088344	4.636905986	4.768862354	4.598746957	4.527198834	4.422761845	4.360248759	4.407969245	4.78819623	4.560719966	4.397565387	4.562849324	4.517227031	4.38029588	4.886183764	4.73660671	4.224513046	4.056536617	4.658785521	4.674850299	4.861426777	4.055532524	4.189848233	4.208101119	4.552843075
ALOX12	2.672443365	2.801749585	2.757443567	2.444648373	2.576055014	2.85193583	2.836874968	2.668575514	2.692386972	5.463981011	2.582697132	2.937042403	2.678607752	2.866633853	2.51939898	2.972115937	2.752217794	2.871793324	2.806596902	2.811461022	2.3493021	2.816620463	2.35334565	3.10193704	3.041400098	2.806596902	2.572725329	3.539990278	2.514591099	2.851624751	2.528486159	2.577161062	3.00706811	2.906797942	2.716384859	4.178185708	2.541587123
ALOX12B	3.669623725	3.722324448	4.260598724	3.368844709	3.448104766	3.679595528	3.815796611	4.123250136	3.928890618	4.135444495	3.809228975	4.254688139	3.360799989	3.792003377	3.939060309	3.564530938	3.440272242	3.612255715	4.029471267	3.594653735	3.364678432	3.578411051	3.280723384	3.772355691	3.928890618	4.270036716	4.068495869	4.597001459	3.842295199	3.895881702	3.762865228	3.655972669	4.270036716	3.655972669	3.979353465	5.893335927	3.962474413
ALOX12P2	6.441785125	6.644149015	5.644297843	5.833368272	6.785950368	6.431813322	6.333023695	6.059472219	5.87339232	6.602726597	6.421841518	6.035018637	5.307054311	5.843909713	5.508685864	5.683167637	6.411869715	6.363974057	5.272392752	5.612881111	5.94293794	5.402699037	5.574238212	6.183861584	7.030121538	6.044206901	6.003025767	6.511587751	6.145660645	6.004477468	6.052439309	6.29306771	5.282416313	5.144333128	5.953994857	6.252320857	6.474042791
ALOX15	2.63255615	2.83176833	2.986400975	2.762651413	2.966973868	2.413176471	2.317447157	2.989607154	3.091259116	2.936764931	2.692386972	3.208618242	2.708704469	2.725816751	2.789334585	3.052443395	2.532838114	2.731705845	2.606125695	2.480110259	2.578259508	2.656243497	2.343373846	2.591618366	2.861907633	2.696337738	2.891823044	3.051371902	2.886750581	3.454080684	2.837080926	2.657073033	3.077233032	2.976720917	3.147397955	3.589849296	3.091930792
ALOX15B	4.62691687	4.632893063	3.912185277	3.965100409	4.731120493	4.407537191	4.005587542	4.103185658	4.726634906	4.42512539	4.527198834	4.274804868	3.240413124	3.168384784	4.009043614	4.277437126	3.569905689	3.792368188	3.588434611	3.393835091	3.324859752	3.708717335	3.38044142	3.962474413	4.297847351	4.139730431	5.62409723	4.796437531	4.184279588	7.8218862	4.131188015	3.705917651	3.748811577	3.755862633	4.420390121	4.327762762	4.732955549
ALOX5	4.262946039	4.782986791	4.658785521	4.347697817	4.214907134	4.297847351	4.240328957	3.972766554	4.587029656	4.649877808	4.512241129	4.757606359	4.283765956	4.506147249	4.348962524	4.352744118	4.068495869	4.432768093	4.229942474	3.971188693	4.394986768	4.159777552	4.37762178	4.307689987	4.806409335	4.640908449	4.352692271	5.050718523	5.622625697	5.457246662	4.380054763	4.430119888	4.405354781	4.564971339	4.831356096	5.07066213	5.513442933
ALOX5AP	6.102743803	6.033767856	6.032529969	5.753867511	5.76354721	6.12268741	5.593837964	5.668214907	5.115535247	5.404047033	5.594181819	6.014901908	5.778569533	5.682975883	6.658411589	5.763495095	5.594181819	5.403374199	5.893853495	6.28562357	6.440671436	5.673335167	6.12268741	5.373355454	5.803589695	5.653288046	6.202461839	5.434632962	7.584006754	6.777629249	6.092257989	6.023364808	6.344913712	5.843562873	6.084301142	5.73378707	6.514067785
ALOXE3	2.831992222	3.066915171	3.419429116	2.519180335	3.307774921	3.006498785	2.986709913	3.004655513	3.166047643	3.336324786	3.076301411	3.530485903	2.713720588	3.15832642	2.979289269	2.921911276	2.822020419	2.991868307	3.087256593	2.846604285	2.727579557	2.881773605	2.752217794	3.071918295	3.310638795	3.057185912	3.116188625	3.415342733	3.017509318	3.203057378	2.986400975	2.906797942	2.941914967	2.981715415	3.227586438	5.604153623	3.196996401
ALPG	5.514407391	5.483424187	5.644297843	4.889296745	5.412722598	5.604153623	5.144333128	5.357215505	5.683928052	5.843562873	5.464548373	6.236185925	5.216764162	5.974668451	5.748628624	6.024559333	5.444604765	5.383361702	5.653288046	5.241366619	5.076881657	5.573099563	4.756550317	5.663536661	5.813561499	5.793617891	5.414689355	6.252320857	5.632684061	5.65304484	5.315793735	5.444003019	5.352581235	5.613815957	6.134418944	6.062856589	5.763599146
ALPI	5.195309675	5.303311714	5.723935202	5.480583649	5.522981762	5.908293633	5.30415707	5.507699086	6.576404474	5.673749935	5.718829364	6.749162509	5.101393416	5.783559527	5.743629816	6.898120436	5.000859505	5.60349917	6.279760569	5.723331366	5.151541682	5.969030198	4.911113273	5.303311714	5.993053963	5.738488309	5.554294605	6.112715607	5.210232757	5.663085773	5.494977794	5.289173575	5.838723913	6.093287782	5.994089099	6.077814294	5.943711619
ALPK1	7.279416628	7.114442696	7.386365078	6.876815748	7.13677498	7.169726788	6.642682582	6.902180276	7.379134664	7.94125211	7.249501217	7.533714932	7.052663857	7.252080729	6.968337654	7.349962386	6.840657269	7.044398956	6.956350894	6.878038571	6.560127475	7.11672786	6.671136608	7.044398956	7.967471076	7.467552473	7.319303842	8.067189112	7.533714932	7.580903827	6.918495592	7.351901324	7.257057705	7.222044372	7.718141482	7.638401557	7.4246364
ALPK3	6.790798251	6.984361465	6.948359602	6.151371312	7.40741111	6.701052019	6.712605557	6.741664456	6.790798251	6.762550539	7.030121538	6.648578865	7.484050125	6.638520501	6.578430669	7.018611622	6.780826448	6.734205252	6.455172876	6.837874842	6.719402194	6.645620523	6.940375305	6.834267737	7.219585806	6.535361359	6.451756929	6.970290716	6.618403772	6.847915775	7.346546398	6.522814626	6.745856126	7.032253441	7.166845662	6.162574625	7.254530175
ALPL	6.990234323	7.174480187	8.501288109	7.443258663	7.226987024	8.605666507	8.770338808	8.978853702	8.486004863	7.921274117	7.927583862	8.539551371	9.008950418	9.082703049	8.078072919	9.508762813	7.967471076	8.97560492	9.05127501	8.866143151	8.34201339	9.151510614	7.907640255	9.105686151	7.309332039	8.660356156	7.897668451	8.087132719	4.978890375	7.048734419	8.31214938	8.190977019	8.49997919	8.05113107	7.828400646	8.047245505	7.08442395
ALPP	5.514407391	4.672918058	5.445204444	4.571293705	5.643264486	5.255140497	5.074410153	5.136506252	5.444604765	5.424025026	5.384773944	5.894201535	5.016119387	5.099590748	5.448700174	4.83972933	4.397565387	5.123199241	5.142086468	4.93009772	4.370100093	4.861426777	4.826352942	5.523449181	5.723815266	5.382651916	5.384773944	5.554294605	5.733267705	5.1108345	5.285929726	5.104377142	5.19220427	5.214256102	5.20222783	5.344886729	5.833642886
ALS2CL	5.993053963	6.434017797	6.719402194	6.310372832	6.906233092	6.701052019	6.802506524	6.942309231	7.179698592	7.271989353	6.930403502	7.322489279	5.858827443	7.040855076	6.538440209	6.878038571	6.501615947	7.324573915	6.866138851	6.506524079	6.470535446	7.016492256	6.820713662	6.914317725	7.329275646	7.106704299	7.040093341	7.329275646	6.759220873	7.329880521	7.067815641	7.192077383	6.926280213	6.462880648	7.257057705	7.568598932	7.4246364
ALX1	8.166907148	5.7335804	5.903119261	4.809795985	5.292439873	6.451756929	5.274190081	5.39734446	5.773674284	5.74367291	5.723815266	5.773501163	4.073088942	5.029182197	7.908113464	4.899974924	7.020149734	5.313317963	6.625573402	4.638910686	5.485023124	4.510602165	5.175366068	4.632893063	6.072828392	4.600814208	7.329275646	5.434632962	5.974668451	4.819647466	4.897697599	6.792517528	6.83606817	6.203166742	6.31484303	4.577057852	4.102561892
ALX3	4.168213905	3.812380685	3.673273199	3.537783824	3.478175447	3.859087993	3.546093709	3.581509242	3.958806029	4.145433491	3.889003404	4.697256172	3.952702077	4.144046131	3.889072234	4.307559923	3.609792903	4.092555644	4.09963619	3.815554244	3.5737265	3.929235663	3.699539136	4.062536898	4.148270298	4.239966035	3.98872144	4.965958193	3.9831123	4.518419499	3.822593248	3.915686575	4.179824673	3.975620553	4.340201638	4.726634906	4.032518152
ALX4	6.072828392	5.843649134	5.684116522	5.565053206	6.114371823	5.893335927	5.813595884	5.427441176	5.783646088	6.492847637	5.913279535	5.833851349	5.939085354	5.481808595	5.738631009	5.954272807	5.494463783	5.643524164	5.502934641	5.452226196	4.997244298	5.19220427	4.975929996	5.893680377	5.963138553	5.913900616	5.893335927	6.242349053	5.511983688	5.92415001	5.544751144	5.783628895	5.613193805	5.733683913	6.164489625	6.252320857	5.743586649
AMACR	5.354858533	6.624136518	5.614433833	5.803555486	6.58547916	6.860600877	5.453992015	6.450729531	6.012997571	6.572759608	5.923251338	6.115485552	6.280181472	6.849746153	6.238511759	6.606933401	5.703871659	6.434017797	6.645620523	6.637056198	6.908540922	7.036539377	6.242349053	6.504061536	6.312151679	6.084301142	5.823533302	6.511587751	4.978890375	5.713290434	5.823481901	5.833573877	6.274748789	5.623804953	5.833712133	5.683928052	6.243899075
AMBN	3.749398154	3.682299454	3.932094617	3.458283064	4.129706871	3.889003404	3.935664568	3.892508644	3.819200779	3.785829622	4.088439476	3.852353563	3.591541481	3.832236834	3.839084159	3.905922634	3.35052601	4.152593135	3.237609998	3.353671362	3.61354518	3.197515757	3.151089938	3.502186981	3.73942635	3.578411051	4.447424405	4.9859018	3.540544267	3.966168227	3.59363584	3.645983673	4.059541948	3.795818619	4.330178078	4.218072923	4.482799336
AMBP	3.958806029	3.967477537	4.16602936	4.188696297	4.65594379	4.29286145	4.440108884	4.514507448	4.831338844	4.819690746	4.427480798	5.054328108	4.429233418	4.667081079	4.508924364	4.709197212	4.327762762	4.472793087	4.846391437	4.583685559	4.151097355	4.756179394	4.592015558	4.307689987	4.831338844	4.625873109	4.616945067	5.275084104	4.551409889	4.935118187	4.345213419	4.53500435	4.38530766	4.6698558	4.876462118	5.000859505	5.003124259
AMBRA1	4.916099175	4.933080519	4.658785521	5.078111051	4.92156814	5.045732621	4.844663237	4.705119985	4.975929996	4.934564204	4.906127371	4.606730893	5.668214907	4.868248367	5.078788419	5.050588907	4.916099175	4.953093016	5.051874424	5.1108345	5.007198968	5.071921545	5.105563443	4.762974294	4.946014585	5.041850864	4.856268353	5.404717551	4.82801491	4.960220517	4.987289628	4.694828291	4.961662381	4.844663237	4.580767087	4.666804085	4.863036779
AMD1	6.795784153	6.794242743	6.490444786	6.83209657	6.640608742	6.686094314	6.862440502	6.771761172	6.441785125	5.938458339	6.646207099	6.130573099	6.270149233	6.487645035	6.868361504	6.381012426	7.109895967	6.338958436	6.550396699	6.727424588	6.50537679	6.465196436	6.845643171	6.61413027	6.217419544	6.284772349	6.516573652	5.703871659	6.377003026	6.099866324	6.560127475	6.427919161	6.490255337	6.323034699	6.079289362	6.102743803	5.808627264
AMDHD2	5.863420517	6.293930317	5.733889872	5.793617891	6.645620523	6.012997571	6.213155739	6.310278188	6.601333983	6.62270459	6.042912981	7.322489279	6.219988039	7.091146898	6.288499834	6.958366029	6.322123482	6.54408653	6.886185971	6.456319418	6.042484639	6.886185971	6.022969374	6.534080282	6.760882841	6.926280213	5.993053963	7.399078271	6.628462136	6.657138062	6.550172805	6.602726597	6.745856126	6.422924662	6.84609173	7.089952359	6.694180258
AMELX	3.260779777	2.841774579	3.394542442	2.782526603	3.177468636	2.981569276	2.936764931	2.979574916	3.021456491	3.426225753	2.981569276	3.077859505	2.839123573	2.967217496	2.649367975	2.881747547	2.682415168	3.031893301	2.987020989	2.871706615	2.40903012	3.117327274	2.692386972	3.10193704	3.121174527	2.856714704	2.831992222	3.230864366	2.957159132	3.34363043	2.956536965	2.906797942	2.816620463	2.886819949	2.987020989	3.559933885	3.10193704
AMELY	3.111202723	2.921824567	3.354723762	2.633462678	3.037138791	3.171033545	2.956742924	3.019703871	3.460215849	3.556082706	3.300666992	3.188501513	2.668575514	2.735875115	2.879313119	2.731133564	3.011484687	3.031893301	2.816620463	2.931952209	2.608123518	2.816620463	2.871879437	3.222012023	3.021456491	3.147397955	3.041400098	3.440272242	3.148268056	3.564530938	2.677806208	2.846863964	2.676290618	2.926775935	3.157421515	2.961625669	2.941837064
AMFR	7.03510744	6.409002175	6.276419382	6.131496122	6.535361359	6.78581235	6.707611059	6.676454903	6.391926107	6.118260273	6.750911037	6.482615853	7.062696096	6.93524225	7.208280414	6.80273158	7.154769083	6.569102152	6.590490941	6.416155689	6.425739431	6.785950368	6.262292661	6.729202128	6.740939233	6.550396699	6.910459895	6.556460867	6.547995221	6.275582638	6.56510481	6.687633066	6.700750105	6.892407492	6.590490941	6.022969374	6.37898343
AMH	4.716663103	4.742961797	4.390009433	4.650794465	4.94161526	4.975929996	4.53500435	4.855603566	5.195309675	5.234234095	5.145450657	5.300758036	4.384088344	4.918540189	4.328967294	4.759401873	4.517227031	4.99311801	4.691026251	5.090752636	4.001777306	4.901521019	4.746578513	4.973105513	5.245168693	4.831356096	4.477339816	5.713843463	4.928598554	4.920056788	5.037062978	5.004487179	5.011780183	4.884619222	5.051874424	5.275084104	4.953093016
AMHR2	4.557114245	4.582861821	5.086836327	3.994913194	5.122039347	4.936042782	5.014476175	4.514507448	5.275084104	5.204267106	4.9859018	5.200174392	5.116441774	5.139824206	4.778859969	5.080711704	4.477339816	5.023136756	4.640908449	4.638910686	4.350190754	5.091968666	4.427480798	4.953093016	5.285055908	5.112015787	4.646860477	5.713843463	5.230349485	5.231325687	5.037062978	4.794718255	5.021803743	4.844663237	5.442793279	5.723815266	5.433392945
AMIGO2	3.609792903	3.922449419	3.792729238	4.054538765	3.067209472	3.161061741	4.954542197	4.353991628	2.502922704	3.745873637	3.450244046	3.610952818	3.390896705	3.419843894	2.999284499	3.203057378	3.370469617	3.722324448	3.538316809	3.6147356	4.350190754	3.808952939	4.866240157	3.362099502	2.841964026	3.387963404	2.961625669	1.525685951	3.550602631	2.841583819	3.095902344	3.386269768	3.27770424	3.246423818	2.556007893	2.363317453	2.63164336
AMMECR1	5.225225086	4.953093016	4.559238822	5.038360671	4.66095557	4.666804085	4.485059368	5.016119387	4.527198834	4.824685244	4.826352942	4.455855427	5.246860878	5.079474019	5.478693019	4.679074415	5.245168693	4.823011785	5.362604796	5.47230806	5.793617891	4.961662381	5.663984445	4.762974294	5.005845407	4.791261855	4.866240157	4.287875548	4.999007104	4.036454753	4.638876181	4.814696248	5.112015787	4.75476227	5.071921545	4.955986389	4.142586886
AMN	6.601333983	6.34396156	6.341124737	6.270622452	6.385007953	6.920431698	6.632693586	6.450729531	7.22955761	6.992297455	6.671136608	7.39289783	6.631309829	7.201788907	6.588428284	7.139102809	6.531531358	7.014380211	6.886185971	6.727424588	6.181850018	6.936303773	6.222405446	7.094430199	6.820713662	7.12675142	7.030121538	8.017330094	6.668695594	7.219430267	6.739311534	6.862440502	7.196916343	6.822484517	7.11672786	6.960318913	6.4140053
AMOT	2.672443365	3.292055762	3.52395315	2.573837108	3.317798481	2.802076812	2.756962997	2.738801185	2.74224599	2.547194073	2.831992222	2.303365446	4.063056703	2.826400395	2.949296424	2.610642377	2.443091882	2.63164336	2.596102135	2.80142009	3.225313053	3.337845602	2.831992222	2.991868307	2.482979096	3.127350834	2.891823044	2.522866311	2.182665074	2.811461022	2.986400975	2.287480167	2.906832506	2.866841957	2.596102135	2.85193583	2.751718342
AMOTL2	8.007358291	7.794867595	7.406274418	7.304132333	7.718141482	6.770854644	7.641582219	7.654598184	7.199642199	7.331923332	7.987414683	7.382839466	7.865275198	8.016516423	7.978096769	7.741558742	8.176878952	7.684798861	8.078989655	8.223523489	8.232512021	7.928636249	8.316484202	7.484673891	6.73096743	7.748212163	8.077160916	6.242349053	7.121321992	6.325787299	7.874143904	7.032253441	8.439837828	8.001186088	7.547740955	7.189670395	6.464036542
AMPD1	3.609792903	3.682299454	8.073237302	3.905474839	4.159777552	3.998693244	6.382968677	4.153346852	3.8790316	4.664861302	3.928890618	5.612567332	9.881755191	4.204396317	3.389191484	6.034600265	3.829172582	3.44214949	3.83902362	3.664940261	3.693182539	3.578411051	3.918918815	3.91244317	4.158242101	4.249989595	3.450244046	4.218072923	4.274804868	4.116782211	4.200870705	4.72479528	5.964018418	8.021164081	5.021803743	4.906127371	4.762974294
AMPD2	7.389106467	7.82488634	7.446093098	7.025879673	7.40741111	7.239529413	7.112165412	7.514146841	7.159754985	7.531703259	7.428993682	7.885757686	7.574340274	7.39289783	7.738154009	7.751599675	7.359191057	7.35459266	7.337246188	7.249553063	7.585458476	7.607882318	7.4788527	7.444648897	7.907640255	7.698094361	8.047245505	8.087132719	7.614181847	7.540740098	7.16736234	7.39185731	7.728165042	7.461780284	7.557764516	7.638401557	7.594742625
AMPD3	6.17753233	6.033767856	5.539773809	6.519062327	6.009124439	6.516573652	6.45788615	6.355423263	5.943194945	5.858546368	5.888350026	5.738296887	5.542811922	5.954551722	6.073551111	5.090752636	6.03792708	5.978733489	5.893853495	5.648024374	5.778685887	5.979053758	5.758716579	5.918695998	5.993053963	6.03418334	5.863420517	6.092771999	6.81957106	6.28562357	6.067371314	6.447897153	5.868794594	5.52391499	5.948983077	6.057870687	6.30893969
AMPH	3.151089938	3.612255715	3.742955889	3.219780784	3.538316809	3.480159456	3.596038691	3.92260536	3.440272242	3.775840626	3.480159456	4.405563605	4.374056105	3.540544267	4.079026919	4.177027804	4.656832281	3.392118247	3.708717335	3.353671362	3.155630364	3.528293249	3.38044142	3.422136993	3.699539136	3.728764456	3.769341761	4.457396209	3.671303004	3.956127295	3.265131733	3.446203746	4.159777552	3.965631557	3.969329905	4.168213905	3.812380685
AMT	6.920431698	6.434017797	6.838858233	6.409748782	6.385007953	6.62127759	6.882418495	7.142954006	7.050065145	6.782528532	6.820713662	7.292314186	7.122889529	7.081088534	7.068313804	7.239512131	6.920431698	7.244523926	7.096680739	6.82783391	6.988178281	7.056586498	6.411869715	7.314567666	7.099924163	7.016492256	6.970290716	6.880544484	6.678753958	5.853863485	6.749266203	7.212055375	7.206939903	6.912385484	7.156822101	7.020149734	6.524074033
AMY1A	6.800770055	6.383986554	6.639764834	7.035817268	6.625573402	6.292208071	6.203166742	6.30024595	7.698232379	8.290866983	6.3719825	5.733267705	5.517731325	6.206010832	5.848604774	5.853863485	6.142631017	6.54408653	5.312486994	5.572717383	5.853345911	6.465196436	5.713843463	6.424011548	6.222405446	6.395031513	5.853448713	6.401897911	5.522042053	5.944231875	5.813527231	6.313045702	5.442793279	5.943452837	6.01413622	5.853448713	5.87366788
AMZ2	6.720995626	6.474042791	6.729356864	7.115318028	6.545384919	6.780826448	7.06222043	6.982438186	6.671136608	6.662660575	6.661164805	6.578170314	6.841986843	6.72904578	6.998330499	7.00857069	6.681108412	6.54408653	6.715785445	6.9182023	6.908540922	7.036539377	6.401897911	6.88429898	6.322123482	6.705761885	6.531531358	5.753730677	6.608345407	6.265541706	6.639764834	6.642682582	6.906233092	6.712605557	6.284772349	6.302179875	6.594117773
ANAPC1	6.711023823	6.914317725	6.201759358	7.155068408	6.936303773	6.581390376	6.932363477	6.87208356	7.089952359	6.822484517	6.760882841	7.000621619	6.7015355	7.131380356	6.658411589	6.82783391	6.950347109	6.934330222	7.086657179	7.058775351	6.769175543	6.946327334	6.890516287	6.914317725	6.880544484	6.83606817	6.930403502	6.531531358	7.211847271	7.169225606	6.759220873	7.002286452	6.535361359	7.122154408	6.685714764	6.671136608	6.724199004
ANAPC10	5.863420517	5.673542909	5.704025862	6.548875112	5.653288046	5.833505106	6.023364808	5.908988637	5.634069034	5.144333128	5.73378707	4.82801491	5.748472817	5.351049858	5.508685864	5.512471789	5.703871659	5.753592897	5.74350009	5.502430857	5.773708552	5.803641452	5.933223142	5.843649134	5.225225086	5.112015787	5.195309675	4.866240157	5.340991494	5.29157128	5.694071192	5.52391499	5.112015787	5.493948001	5.031827304	5.115535247	5.223261726
ANAPC13	5.130492952	4.953093016	4.589102832	4.7799832	4.956650601	4.93105688	5.079404651	5.111425655	4.686747692	4.475070371	5.260126399	4.239600592	5.176635207	4.697256172	5.058793189	5.060629839	5.42964706	5.088177371	5.47286396	5.286550814	5.4103631	5.417734378	5.245168693	5.053155501	4.282889646	4.876462118	5.285055908	4.228044726	4.616789257	4.387887381	5.146564347	4.959536695	5.247333852	4.794718255	4.520625725	4.233030628	4.442774342
ANAPC15	6.48167234	6.514067785	6.938404932	6.091745742	6.58547916	6.541503161	7.152121397	6.801857888	6.681108412	6.672649572	6.521559554	6.809512695	7.03259938	6.749162509	6.688404434	6.697301791	6.461728733	6.594117773	6.495267117	6.777629249	6.231623368	6.816021049	6.302179875	6.674167761	6.571418572	6.886185971	6.362010697	6.631249394	6.15571901	6.55672874	6.510354125	6.542792619	6.725809005	6.642682582	6.996445135	6.860600877	6.714192755
ANAPC2	7.22955761	7.324573915	7.18727168	7.035817268	7.647976559	7.199642199	7.421824299	7.313502066	7.718175986	7.761450175	7.448937289	7.976282965	7.152986245	7.573948389	7.228275644	7.269634928	7.209614003	7.62476137	7.537717395	7.430289843	7.18727168	7.327222627	7.309332039	7.534705133	8.107076327	7.67804724	7.698232379	8.326456006	7.694648762	7.8218862	7.306727719	7.61161523	7.65800012	7.431813295	7.998801172	8.037273701	7.634767619
ANAPC5	7.254487119	6.949339595	7.023019626	7.065630053	7.382352209	7.11986777	7.371879317	7.027583261	7.543669423	7.316939837	7.179698592	7.915932779	7.985662063	7.780144859	8.088070534	7.927315988	7.708204183	7.749839477	7.788306404	8.007643446	7.78952921	7.95369515	7.638401557	7.639770743	7.698232379	7.863483107	7.852795335	7.698232379	7.89581605	7.570862895	7.495866447	7.716499692	7.983765831	7.836367648	7.803341745	7.842823531	7.5897395
ANG	6.531531358	7.264536423	7.426183758	6.330248022	6.765903247	7.139811377	6.782528532	6.852019082	7.22955761	6.552781615	7.169726788	7.332547644	6.490858486	7.342606008	6.728394894	7.530699166	6.48167234	7.064411453	7.206939903	7.219430267	7.13749833	7.166845662	7.099924163	7.544711382	6.551474965	6.936303773	6.521559554	6.880544484	5.56227551	6.446278486	6.968268942	6.283078713	7.12675142	7.132143404	6.906233092	6.352038893	6.434017797
ANGEL1	5.743758873	5.688552282	5.704025862	5.326550926	5.713429409	5.399731649	5.808601386	5.843779085	5.753730677	5.948447335	5.723815266	5.733267705	5.497666848	5.909289082	5.858602389	5.949252341	5.773674284	5.773605394	5.698394068	5.868924883	5.524841804	5.638252706	5.349872631	5.598496045	5.98308216	5.783594331	5.823533302	6.152602821	5.894201535	5.773536027	5.554705813	5.79861239	5.74350009	5.838568375	5.994089099	5.78863199	5.793617891
ANGEL2	6.12268741	5.643524164	5.614433833	6.290497642	5.663311607	5.673956248	5.623804953	5.567892519	5.833505106	5.723694917	5.394745747	5.884143171	4.644926552	5.411400044	5.358721639	5.040547975	5.853448713	5.983736613	5.332534115	5.261448484	5.375521755	5.422746158	5.23519689	6.123824093	6.022969374	5.663311607	5.823533302	5.933223142	6.125543916	5.974354671	5.723935202	5.96343083	5.122039347	5.573859971	5.673335167	5.584210016	5.833642886
ANGPT1	6.062856589	5.013130507	4.992266963	5.470646054	4.214907134	5.56925231	5.339118557	5.126474013	4.497283423	4.405147397	5.379788042	4.848131638	6.099601174	5.144853388	5.778621469	4.985322848	5.339900828	4.802999288	5.46785218	5.693208569	5.509909799	5.427757938	5.100577541	4.82801491	5.245168693	5.262369192	5.863420517	4.213087021	5.527071235	3.835636108	5.017153638	4.984509186	5.738488309	6.098282281	5.061897985	4.12832669	3.457158863
ANGPT2	6.890516287	5.758596022	6.296328722	6.206028084	5.352581235	6.352038893	5.953441833	5.939085354	5.190323774	4.949547699	5.778660186	5.451633502	5.582940877	5.733267705	6.538440209	5.462267128	5.978096258	5.883674128	5.708417628	5.422103399	5.38049909	4.686014471	5.529365096	5.33333046	6.471700536	5.422746158	5.773674284	5.255140497	5.823792985	5.527533188	5.793617891	5.858546368	5.883829935	6.742572546	5.908888836	6.237363152	5.7335804
ANGPT4	5.534350998	4.973105513	5.106745667	3.935287624	4.781238295	4.816381139	4.734784277	4.785377895	4.73660671	4.764751266	5.115535247	5.24040785	4.554636403	4.787781452	4.918826579	4.74936094	4.597001459	4.602874318	4.420390121	4.006331956	3.971913297	4.209895354	4.138298494	4.913068022	5.544322801	4.310130957	5.105563443	4.916099175	4.747547994	4.899974924	4.479601462	4.515026357	5.101992226	5.274190081	5.282416313	5.344886729	5.403374199
ANGPTL2	5.973110356	6.734205252	8.38183207	5.942681817	6.455172876	5.903307731	6.333023695	6.852019082	5.404717551	5.823584881	6.391926107	6.437353213	7.754920572	6.175835738	6.358483139	8.414301201	6.571418572	6.233892826	6.505290677	5.592799247	6.361034077	6.03418334	6.551474965	6.233892826	6.182518232	5.933947737	6.810741859	6.23237725	6.165777374	6.245459841	6.221668698	6.532803622	6.675691204	6.73258355	7.307175507	6.701052019	6.764223998
ANGPTL3	5.12550705	2.981862058	6.281396717	6.548875112	5.613193805	5.085619836	7.471769281	6.932276992	7.040093341	7.232033368	6.790798251	6.417236484	6.902180276	6.960388161	6.508447364	6.777629249	6.720995626	7.794867595	6.525337798	7.00857069	5.375521755	7.838424206	5.763702481	8.004998814	4.866240157	6.324866591	6.032941178	6.521559554	3.882528656	5.371898738	5.99271129	6.18318875	5.623217365	5.034454168	6.395031513	5.883364124	4.132580638
ANGPTL4	5.065676229	5.143211738	5.544751144	4.849546365	5.071921545	5.683928052	5.284179077	4.965958193	5.464548373	5.863540866	5.394745747	5.602508968	5.457537893	5.56227551	5.528681094	5.883986281	4.816381139	5.26328672	5.162133588	5.261448484	4.638876181	5.462840399	4.866240157	5.383361702	5.644040837	5.533005322	5.215253283	6.332095286	5.330933129	6.627015266	5.305839066	5.254212088	5.442793279	5.483959004	5.663311607	5.673956248	5.573480424
ANGPTL7	3.799257172	4.052530649	4.390009433	3.448345469	3.638552413	3.998693244	3.785829622	4.093153419	4.148270298	3.965631557	4.228044726	4.315038325	4.203508046	3.993170665	3.489167634	4.508378567	3.719482743	4.042524401	3.818976499	3.805513312	3.862411928	3.989377026	3.829172582	3.802374437	3.809228975	3.989377026	3.889003404	4.716663103	3.852353563	4.076618482	3.902230607	3.945653564	4.199871793	3.95564256	4.470507923	4.816381139	4.172605632
ANGPTL8	4.995873603	5.323324211	5.554705813	4.60110649	5.152110028	5.155422461	4.994498182	4.845571327	5.23519689	5.493948001	5.424661158	5.451633502	5.186667446	5.039240562	4.468933904	4.859811195	4.9859018	5.043149253	5.19220427	4.980302382	4.599057501	4.851403217	4.836324746	5.103186744	5.654012641	5.332534115	5.165394265	5.394745747	5.431516773	5.191161958	5.246111046	4.784729259	5.342557675	5.19427811	5.512958201	6.182518232	5.633517915
ANK1	4.143284396	4.25265562	7.988622608	4.327822627	4.575755307	4.412523093	5.224245099	4.384088344	4.706691299	4.679844797	4.492297522	5.466721049	8.823354001	4.491059702	4.089024534	6.320766833	4.228044726	4.392743099	4.149753991	4.18204827	3.927117282	3.879117862	4.053538163	4.257658744	4.921085076	4.585778867	4.507255227	5.095591639	4.993977922	4.829688398	4.270553394	4.475070371	5.788606111	7.461780284	4.951638821	4.79145163	5.003124259
ANK2	7.099924163	8.615379973	8.879565566	8.287954239	10.2941965	8.186850755	9.089986692	9.701174894	8.466061256	8.870228772	9.253833741	9.444804167	9.57075579	9.092761413	8.657934588	9.508762813	9.902000975	9.405873606	9.271793338	8.825979422	9.148341653	10.17391377	9.842170153	9.696054813	7.149783181	9.382052502	8.166907148	9.074341276	6.024960273	7.892172726	8.829792216	9.749260452	8.449861388	8.550580888	8.159178138	7.967471076	8.045023808
ANK3	7.957499273	8.23514253	7.824370554	8.715270825	8.319555104	8.256653381	8.670448844	8.687918777	8.715356346	8.610514866	8.206794363	8.680368473	8.557499673	8.851360668	8.178049069	8.805897558	8.625610114	8.90556118	8.610238354	8.695447303	8.431605419	8.920968726	8.446117649	8.915567429	7.927583862	8.058942534	7.768035004	8.346399613	6.618403772	8.143196031	8.471424099	8.410734939	8.139131017	8.121054044	8.2193195	7.957499273	7.564723879
ANKEF1	5.604153623	5.483424187	5.475068454	4.432167375	5.061897985	5.324943122	5.034454168	5.457537893	5.62409723	4.564971339	5.893335927	4.878306732	4.394120583	5.169999299	5.028800344	5.090752636	5.504435587	5.053155501	4.450460802	4.83972933	5.146564347	5.292439873	4.656832281	5.133205489	5.215253283	4.681002691	4.9859018	5.175366068	4.767664723	5.432144332	5.415340435	5.41403603	4.791261855	4.205367469	5.112015787	4.776493924	5.403374199
ANKFY1	6.062856589	5.913692874	5.465113784	6.131496122	5.974041978	5.933223142	5.85355187	5.758505056	5.943194945	5.753661906	6.112715607	6.206010832	6.029375503	6.145660645	6.418468829	6.094845858	6.292208071	6.123824093	6.505290677	6.034600265	5.743844542	6.054230461	6.052884785	6.103811595	6.052884785	5.943971297	6.3719825	6.202461839	6.397119755	6.506524079	6.092257989	6.213155739	6.104348263	6.123254771	6.164489625	6.032941178	5.823636637
ANKH	2.223712203	2.29143091	2.219891391	2.166395712	1.994688513	1.904614488	1.957843287	1.916157606	2.044219738	1.817997338	1.814868255	2.172606709	2.457898499	2.172606709	2.15948484	2.038309241	2.064163345	2.621637112	2.215206841	2.470069326	1.941160634	2.295395324	1.615432183	2.041274698	2.572725329	2.20518328	2.283543024	2.612612543	2.051906337	2.399782801	2.030752663	2.037755258	2.275348203	1.987810277	2.566031454	2.153909578	2.43151839
ANKHD1-EIF4EBP3	6.965304814	6.859283359	6.833880898	7.214693978	7.036539377	6.770854644	6.482858641	6.656390426	6.900488091	7.252011361	6.691080215	6.593257861	6.500890725	6.558053585	6.333489101	6.496483147	6.706037921	6.804248992	6.755879687	6.847915775	6.251532708	6.655644083	6.561446769	6.774230246	6.760882841	6.590490941	6.576404474	6.556460867	6.583199496	6.687260859	6.455603441	6.627699088	6.390019733	6.557776113	6.329878371	6.531531358	6.474042791
ANKLE2	6.431813322	6.043774104	6.072348649	6.538937517	6.5754556	5.803589695	6.013375811	6.189891323	5.783646088	5.723694917	6.212433643	5.49186696	5.076312819	5.371166587	5.768623854	5.412062467	5.853448713	5.923699122	5.823688573	5.412062467	6.042484639	5.372628356	6.132659214	5.683549158	5.654012641	5.633240926	5.73378707	5.245168693	5.783559527	5.452226196	5.833436571	5.573859971	5.703405848	5.793617891	5.282416313	5.055704425	5.903686625
ANKMY1	5.768688382	5.343336708	5.679139187	5.411020484	5.543028882	5.574238212	5.478964506	5.628085952	5.863420517	5.898502353	5.654012641	5.929405811	5.55786028	5.617596515	5.358721639	5.612881111	5.688913954	5.778608519	5.447805059	5.457246662	5.022130973	5.332534115	5.085619836	5.713567903	6.187504134	5.512958201	5.449590667	6.022969374	5.884143171	5.713290434	5.669184518	5.808601386	5.538017102	5.503936997	6.02415978	6.057870687	5.968727241
ANKMY2	6.521559554	6.424011548	5.93298327	6.330248022	6.084301142	5.973110356	6.243122728	6.079536696	6.022969374	5.983408822	6.022969374	5.753384434	6.530987441	5.833851349	6.118540379	6.034600265	6.332095286	6.103811595	6.064254021	6.416155689	6.430716766	6.094324702	6.441785125	6.313942814	5.87339232	5.573099563	5.654012641	5.205281479	5.270582943	5.301612213	6.161940678	5.893507855	6.054230461	5.993397819	5.663311607	4.926070978	5.253280472
ANKRA2	3.051371902	2.661662106	2.906763616	3.279406354	2.816620463	2.532838114	2.866841957	2.798994618	2.562753525	2.597139055	2.732274186	2.735875115	2.959510438	3.077859505	3.229229644	2.911870344	2.792105008	2.731705845	2.776526221	3.142811785	3.145675694	2.876761825	2.861907633	2.90181207	2.313458435	3.087256593	3.400385028	2.941682062	3.148268056	2.62068331	2.787307577	2.796918982	3.2877278	2.976720917	2.896808946	2.722302383	2.871793324
ANKRD1	3.889003404	2.43151839	7.406274418	2.474461158	2.646219937	2.88185124	5.74367291	2.929413722	2.662471561	3.386269768	3.210920759	3.289085157	8.376919376	2.74593348	2.489406135	7.801804336	2.99154108	2.201374674	2.656243497	2.610642377	2.837080926	2.485842971	2.323430239	2.961849561	2.841964026	2.74645554	2.482979096	3.49013126	3.439960623	5.311653145	2.847035596	2.577161062	3.598458171	3.885719586	5.162133588	2.812048615	2.941837064
ANKRD10	5.893335927	6.233892826	5.664207183	6.111620932	6.595502721	6.092771999	5.374080044	6.179859084	6.182518232	6.093287782	6.212433643	5.843909713	6.109633413	5.81373462	6.238511759	6.10488679	6.142631017	6.34396156	6.164489625	6.155091451	6.042484639	6.184536746	6.48167234	5.923699122	6.491644143	6.224630987	6.282236268	6.332095286	6.467528306	5.964313739	6.122121999	6.143232764	5.933947737	5.913485848	6.344913712	6.12268741	6.484049039
ANKRD10-IT1	6.391926107	5.963724116	5.96284728	5.783680296	6.03418334	6.202461839	5.713705921	6.039407741	6.072828392	6.602726597	6.222405446	5.944493357	5.377279982	5.602508968	5.648652474	5.904068146	5.783646088	5.903686625	5.943971297	5.442185264	5.743844542	5.803641452	5.773674284	5.933705371	6.48167234	5.913900616	6.022969374	6.491644143	5.954551722	6.044641197	5.803572561	5.953441833	5.863782814	5.563870975	6.184536746	6.12268741	5.813630388
ANKRD11	7.917612058	7.874917583	7.754687865	8.178640694	7.788306404	7.518739914	7.591637237	7.674662661	7.708204183	7.781428168	7.598514343	7.604123483	7.474017886	7.573948389	7.718158779	7.520658233	7.658345165	7.674792613	7.688070801	7.611026623	7.714869185	7.627929438	7.807922219	7.574730128	8.077160916	7.758235723	7.997386487	7.578570736	8.066808245	7.600985691	7.794506545	7.661560212	7.67804724	7.841362146	7.778282844	7.807922219	7.924948826
ANKRD12	6.12268741	5.743586649	5.639320508	6.305404035	5.818676792	5.658998543	5.573859971	5.708343862	5.454576569	5.703716924	5.683928052	4.968832011	5.924036996	5.803676256	5.853603581	5.873945349	5.87339232	5.83864601	5.783594331	5.602840179	5.758776547	5.908888836	6.192490035	5.708564779	5.444604765	5.778582551	5.778660186	5.364830337	5.964610086	5.351816874	5.758776547	5.90849135	5.688370508	6.078304288	5.227286731	5.220239184	5.583486673
ANKRD17	6.860600877	6.694180258	6.510354125	6.628375872	6.745856126	7.010177931	6.872429499	6.741664456	6.561446769	6.333023695	6.87057268	6.296536111	7.152986245	6.397119755	6.748390124	6.10488679	6.711023823	6.504061536	6.896209532	7.129061877	6.998132951	6.805997488	7.040093341	6.634142767	5.893335927	6.445149315	7.060036949	5.434632962	6.306594476	6.034600265	6.659674174	6.51282563	6.685714764	6.612715593	6.01413622	5.823533302	5.933705371
ANKRD2	6.431813322	6.363974057	8.620744148	6.081808147	6.354937272	6.451756929	6.84246251	6.119665652	6.87057268	7.711505193	6.242349053	7.322489279	10.23288355	6.668695594	7.108304264	7.048734419	6.501615947	6.734205252	6.545384919	7.048734419	6.0225753	6.625573402	6.342067089	6.444024045	6.601333983	6.435125755	6.591362179	7.309332039	6.648578865	7.259593996	7.097679651	6.742572546	7.65800012	8.870228772	6.85611529	6.73096743	6.684174009
ANKRD26	5.31995722	5.053155501	5.280952391	5.386176496	5.367616576	5.329929024	5.284179077	5.086345058	5.265112301	5.448997517	5.080633934	5.044269744	4.82550685	4.777723088	4.733870702	4.879893059	5.384773944	5.29830859	4.866438558	4.960220517	4.76828689	5.342557675	4.891169666	5.26328672	4.871226058	4.786250075	5.110549345	4.447424405	4.752577177	4.45315344	4.987289628	4.879624724	4.590790648	4.34021892	4.686014471	4.641874576	4.707939927
ANKRD27	6.511587751	6.964348968	5.93298327	7.165006003	6.896209532	6.790798251	6.892407492	6.821922366	6.611305787	6.612715593	6.571418572	5.371166587	6.400568337	6.195952467	6.088547534	5.773536027	6.431813322	6.454030294	6.02415978	6.365951028	6.301306057	6.274748789	6.591362179	6.333955311	5.37480214	5.903877055	5.883364124	5.554294605	6.004843544	5.954272807	6.380943417	5.74367291	6.124395384	6.063320793	5.292439873	5.564266409	5.853655383
ANKRD28	6.192490035	5.553467927	5.793617891	5.475614851	5.372628356	5.295027711	5.673749935	6.079536696	5.12550705	5.473970008	5.763702481	5.250466214	6.751696694	5.532100417	5.858602389	5.723331366	5.843476909	5.783611643	6.164489625	6.114927723	6.211714028	5.74350009	6.052884785	5.7335804	5.504435587	5.132062907	5.304999515	4.277903744	5.230349485	5.120875433	5.614433833	5.513925993	5.903877055	5.803606888	5.101992226	5.265112301	5.273292969
ANKRD34C	1.755037434	1.721074745	1.523064497	1.272012161	1.623816779	1.60546038	1.598239418	1.565029249	1.934529898	1.728096371	1.695206612	1.981497786	1.886060889	1.921147599	1.489644635	1.877654325	1.765009237	1.641024757	1.63384034	1.727040342	1.572837847	1.814264426	1.49577054	1.751093491	1.964445309	1.683958141	1.705178416	2.084106952	1.941264328	1.706958478	1.732112565	1.728096371	1.724052383	1.708118378	1.944570711	1.99436072	1.851155976
ANKRD36	7.329275646	7.974980068	7.087724981	8.158765504	7.327222627	7.010177931	6.772539535	6.932276992	6.830685466	7.531703259	6.920431698	6.507761764	6.831954604	6.517820128	6.758387739	6.506524079	6.860600877	6.824261489	6.755879687	6.305705435	7.286818379	6.685714764	7.030121538	6.934330222	7.149783181	7.056586498	7.010177931	5.155422461	7.312430915	6.044641197	6.609900825	7.112165412	6.284772349	7.202066379	5.342557675	6.641221197	7.234517678
ANKRD36B	9.014510454	9.736079807	8.33205872	9.192275385	9.04125145	8.705384543	8.041142073	8.778208926	8.36634322	9.519513535	8.595694703	7.714765491	7.634533706	7.73488222	7.848127774	7.852008997	8.127019934	8.225136281	7.65800012	7.46041264	8.232512021	7.437481791	8.286568791	8.205123784	8.685440935	8.159178138	8.077160916	8.286568791	8.710543566	7.671272217	8.272330701	8.60052587	7.93865981	8.360789957	7.898565568	7.847809433	8.615379973
ANKRD36BP2	4.247988333	4.172605632	3.802683908	4.571293705	3.959306345	3.579877492	3.426225753	3.892508644	3.809228975	3.965631557	3.689567332	3.339376979	2.939445961	3.168384784	3.519160479	3.333589497	3.480159456	3.64227446	3.408010524	3.273343904	3.374633102	3.217562877	3.49013126	3.64227446	4.297847351	3.798929379	3.589849296	3.948834226	3.781945012	3.674981193	3.105857014	3.835774604	3.257657119	3.526115717	3.578411051	3.729454546	3.972480661
ANKRD40	7.538683521	7.304561418	7.396319748	6.807252583	7.13677498	7.299360235	7.631593223	7.6846949	6.960318913	6.772539535	7.239529413	7.101205263	7.664630423	7.081088534	7.338249409	6.988488826	7.488824503	7.244523926	6.896209532	6.998529758	7.316682389	6.886185971	7.22955761	7.134455193	6.860600877	6.996445135	6.770854644	6.401897911	6.81957106	7.048734419	7.067815641	7.202066379	6.886185971	7.431813295	7.216963463	6.780826448	7.144461441
ANKRD40CL	3.290695188	3.001874555	3.63345452	3.011091288	3.357892723	3.510074867	2.667062029	3.340735511	3.250807974	3.266401811	3.460215849	3.379610437	3.009671632	3.349435344	3.029277344	3.353671362	3.250807974	3.492180733	3.267680679	2.921911276	2.906763616	2.946926748	2.861907633	2.851780827	3.669623725	3.367916283	3.579877492	3.290695188	3.460077352	2.811461022	2.996355645	3.286379804	3.377939843	3.106577869	3.598458171	3.609792903	3.622261963
ANKRD46	4.257960137	3.852405679	4.71851354	4.213540285	3.949282784	4.228044726	4.924575208	4.374056105	3.819200779	4.405147397	3.84911619	3.711536462	5.63811819	4.787781452	4.408948214	4.287478058	4.347706369	4.122574389	4.851403217	4.910015856	4.847924249	4.731120493	4.447424405	4.272668117	3.789285368	4.310130957	4.407537191	4.028608654	3.691419733	3.07252526	3.752910559	4.06552152	4.179824673	4.455092379	3.508246128	3.051371902	3.662286957
ANKRD49	6.701052019	6.484049039	6.361034077	6.956316508	6.525337798	6.48167234	6.033353804	6.109633413	6.202461839	6.502836633	6.411869715	5.431516773	4.90576476	5.099590748	5.588666784	5.522512721	6.182518232	6.173855335	5.563076003	5.402021535	5.445204444	5.502934641	5.803589695	6.213880329	6.262292661	5.643264486	5.98308216	5.37480214	6.47758667	5.823740688	6.052439309	6.223144735	5.182180709	5.583848968	5.683358727	5.534350998	5.883674128
ANKRD53	4.37762178	4.232643123	4.190916035	3.786223699	4.249989595	4.088439476	3.965631557	3.380864467	4.786465728	4.564971339	4.427480798	4.355271783	4.193475807	4.174221224	4.198998299	4.669033483	4.048552262	4.062536898	4.049518388	4.036454753	3.673273199	4.290083837	4.028608654	4.352718105	4.636888674	4.11968331	4.088439476	4.936042782	3.902645385	4.618828822	4.131188015	4.145433491	3.82900006	3.985609549	4.089612629	4.507255227	4.782986791
ANKRD55	2.463035489	2.981862058	3.304950412	3.468220659	2.816620463	2.822020419	2.756962997	3.230380885	2.74224599	3.436214749	3.121174527	2.967217496	2.558220887	2.766050209	2.349439525	2.470069326	2.871879437	2.881799573	2.556007893	2.610642377	2.717624887	2.836667584	2.662471561	3.021887052	3.220892563	2.936903187	3.440272242	3.151089938	3.027567683	3.092607124	2.966491635	2.896808946	3.037138791	3.006687906	2.946926748	3.589849296	3.131955786
ANKRD6	5.92823724	6.288927193	5.733889872	5.912869032	5.738488309	5.195309675	5.429019524	5.382296102	5.434632962	5.144333128	5.564266409	4.908481825	5.076312819	4.651993533	5.468695404	4.804586068	5.753730677	5.528452306	5.342557675	5.075691238	5.445204444	5.081945105	5.519393292	5.328327335	5.200295577	4.961662381	5.344886729	4.731620808	4.390476058	4.623849288	5.718957867	5.41403603	4.841379657	5.104377142	4.996744842	4.272917842	5.148214862
ANKRD7	1.944501702	2.601624614	2.43889413	2.166395712	2.034782754	2.014304327	2.1975792	2.106770142	2.343373846	2.387370131	2.004332524	2.595058014	2.106770142	2.202781802	2.33944191	1.817408732	2.303486632	2.171355928	2.275348203	1.947940851	1.871477944	2.064853435	1.88467088	2.041274698	2.403204668	2.255301082	2.193796792	2.612612543	1.840680684	1.727040342	2.160163372	2.257513178	2.245277522	2.107678233	2.135018358	2.433120078	2.121324686
ANKS1A	5.793617891	5.723574152	5.803572561	5.793617891	5.733476529	5.464548373	5.463981011	5.597989235	5.683928052	5.284179077	5.654012641	5.300758036	6.320310427	5.793617891	5.688642934	5.773536027	5.654012641	5.393367951	6.044206901	6.295664503	6.241578038	6.194560306	6.322123482	5.563474176	5.095591639	5.543028882	5.953166749	5.953166749	5.602508968	6.074763994	6.072348649	5.384069041	5.703405848	5.74367291	5.382651916	5.62409723	5.323324211
ANKS1B	2.502922704	2.681674603	3.105857014	3.070716858	2.776526221	2.911766651	3.18648984	3.410961183	3.081287312	3.036654895	2.772161401	3.148268056	3.10999402	3.15832642	2.909305964	3.263302972	2.961625669	3.292055762	3.00706811	2.881747547	2.747488897	3.087256593	2.861907633	3.37210575	2.88185124	3.197515757	2.542809918	3.320610599	2.926984039	3.102648056	2.936627625	2.447304109	3.097280153	2.946753928	3.418034085	3.051371902	3.201999526
ANKZF1	8.007358291	7.874917583	7.943826593	8.119015124	7.718141482	7.558627129	7.651571215	7.624501468	7.847809433	8.340811964	7.568598932	8.05674988	7.082760574	7.292314186	7.218278029	7.64114942	7.438965485	7.804873843	7.477576033	7.410207979	7.525730457	7.587835197	7.199642199	7.634767619	8.107076327	7.908589129	7.778006808	7.917612058	7.966224601	7.691354081	7.485911777	7.901296124	7.437481791	7.591637237	7.898565568	7.748091397	8.075042553
ANO1	6.022969374	4.833018034	5.246111046	4.52160573	4.831356096	4.537170638	4.97452019	4.765313417	4.776493924	4.64488331	4.62691687	4.727431266	4.695087746	5.019123833	5.798616699	4.74936094	5.065676229	4.542836827	5.091968666	4.237273397	4.80810557	4.39031944	5.145450657	4.18261188	6.022969374	3.688670215	4.726634906	4.327762762	4.777723088	3.956127295	4.628921511	4.634894313	5.502934641	5.30415707	5.49291108	5.943194945	5.683549158
ANO10	7.498796307	7.854905086	7.615322486	6.946378913	7.617905878	7.678288772	8.121054044	7.785017288	7.678288772	7.72149419	7.638401557	7.905874414	7.704759378	7.956166236	7.798139699	7.510617301	7.608486147	7.584736376	7.627929438	7.751599675	7.396319748	7.828400646	7.389106467	7.954967571	7.209614003	7.65800012	7.428993682	7.628429754	7.171613814	7.450371708	7.475957107	7.621604226	7.718141482	7.321934335	7.447505352	7.608486147	7.324573915
ANO2	3.290695188	3.51219323	3.5737265	3.776286104	3.167445076	3.619764707	3.745873637	3.220348646	3.340554206	3.366291775	3.270751581	3.450018987	3.029736109	3.329318615	3.279217719	3.313507633	3.320610599	3.332080756	3.127350834	3.213098311	2.896808946	3.157421515	3.031428294	3.111943289	3.151089938	3.578411051	3.270751581	4.138298494	3.439960623	3.905922634	3.285041072	3.106577869	3.097280153	3.486159731	3.478175447	3.510074867	4.292680614
ANO3	2.433120078	2.231393419	2.717624887	2.265771663	2.255301082	2.143937774	2.457293106	2.528124171	2.35334565	2.407348124	2.971597473	2.414007455	2.61841432	2.474357641	2.329444295	2.570478649	2.203768596	2.551593372	2.225230401	2.118636699	2.478712809	2.545984333	2.782133204	2.381487147	2.433120078	2.345513126	1.934529898	2.74224599	2.122314887	2.16884136	2.42893946	2.077711244	2.636196376	2.557183069	2.525937212	2.572725329	2.211380922
ANOS1	3.480159456	3.201999526	3.832547918	3.468220659	2.946926748	3.330582402	3.40624776	3.320671034	3.171033545	2.707018015	3.649680118	3.218676606	3.932637599	3.268968428	2.969291654	3.323548565	3.171033545	3.091930792	3.087256593	2.89178848	3.354723762	2.896808946	2.782133204	2.90181207	2.822020419	3.418034085	3.210920759	4.09841128	3.31926025	3.413916955	3.334814422	3.07661088	3.578411051	3.196478837	3.047162351	2.961625669	3.392118247
ANP32A	7.099924163	7.164473938	6.749266203	7.035817268	6.956350894	7.11986777	7.222044372	7.504114602	6.920431698	6.84246251	6.860600877	7.433131288	7.905404153	7.815349135	7.808137314	7.309798657	7.419021878	7.174480187	7.818377085	7.962459251	7.734778525	7.968730491	7.907640255	7.284548921	6.850629073	7.257057705	7.179698592	6.461728733	7.584006754	6.978447894	7.326637059	7.122154408	7.828400646	7.431813295	6.976398015	6.770854644	7.164473938
ANP32A-IT1	5.155422461	5.153217986	4.589102832	5.873118652	4.811308976	5.185337872	4.814696248	4.975990431	5.035760818	5.573859971	4.726634906	4.797839816	3.390896705	4.083695944	4.149010224	3.835636108	4.926070978	4.92307427	4.290083837	4.608787889	4.668740191	4.620861329	4.148270298	4.732955549	5.334914926	4.149753991	3.958806029	5.524379194	5.119707477	4.920056788	4.74837755	5.094388146	3.698693775	4.095488509	4.721096932	4.766522121	4.833018034
ANP32B	8.271611086	8.510314364	7.963735933	8.163734302	7.753223943	7.912626156	8.141032037	8.106048929	7.114881868	7.087192921	8.216766166	7.458277199	8.50733848	7.915932779	8.328013294	7.867070395	7.997386487	7.814880092	8.2193195	8.218503023	8.506265444	8.20929594	8.565779292	7.639770743	7.209614003	7.968730491	8.296540595	6.845643171	8.172421071	7.736538276	7.844279894	7.651571215	8.474920289	8.156015532	7.497623154	7.42400778	7.544711382
ANP32C	2.692386972	2.781737088	2.637987528	2.862027363	2.976997429	3.011484687	2.916786938	2.788962379	3.161061741	3.126555862	2.911766651	3.379610437	2.498027455	3.299143522	2.77933697	3.363712294	2.772161401	3.151968283	3.137374395	2.931952209	2.42893946	2.45577229	2.622584347	3.151968283	3.330582402	3.267680679	2.772161401	3.819200779	3.027567683	3.333589497	3.294995742	2.886819949	3.00706811	2.836874968	3.27770424	3.230864366	2.871793324
ANP32D	2.981569276	2.171355928	2.548395499	2.245896473	2.566031454	2.542809918	1.917887302	2.738801185	2.273571221	2.597139055	2.572725329	2.766050209	3.019703871	2.584999649	2.189477685	3.07252526	2.373289257	2.601624614	2.586078574	2.319455343	2.010843323	2.335489565	2.074135149	2.551593372	2.722302383	2.365560246	2.323430239	3.360497813	2.695641658	2.931952209	2.548395499	2.067722247	2.566031454	2.297469164	3.227586438	3.769341761	2.671668354
ANP32E	6.606319885	6.784236495	5.828459236	6.469374352	5.878818155	6.197475937	6.148227262	6.144746249	5.474520176	5.478964506	6.03792708	5.537129599	5.683263265	5.557246328	6.288499834	5.326714543	6.322123482	6.103811595	6.019148	5.848843019	5.9230286	5.538017102	5.943194945	5.748589773	5.334914926	5.598158464	5.758716579	4.068495869	5.627654879	4.879893059	5.768731217	5.728689415	5.768558991	5.933463841	4.961662381	4.861254255	5.06316175
ANPEP	9.373495384	10.31644222	10.19358199	9.907782226	10.42450278	10.76954789	10.93795102	11.10568832	10.7994633	10.62829213	10.86926592	10.37017369	10.77462444	11.20501794	9.927631693	11.02494358	10.16126787	11.02688587	10.2941965	11.37637621	10.90036356	11.48700018	10.33078853	10.79674215	9.682621295	10.86553944	9.812254742	10.65985805	7.262139093	10.79400214	10.6216328	10.20875428	10.51471482	9.299755615	10.55480907	10.56014001	9.425886103
ANTXR1	5.998039865	6.734205252	7.082747646	5.873118652	6.089312922	5.853448713	6.422924662	6.174842965	5.73378707	5.788623393	6.102743803	6.633491318	6.255100875	5.738296887	6.238511759	6.692281325	6.137645116	6.148839714	6.104348263	5.763495095	6.147008674	5.703405848	6.302179875	6.03877098	5.963138553	5.838723913	5.998039865	5.948180847	5.718180159	5.53757412	6.166918013	6.043342801	6.405055074	6.163210757	6.440137535	6.62127759	6.924323974
ANXA1	6.571418572	6.4140053	6.639764834	6.310372832	5.833712133	5.893335927	6.003386815	6.179859084	5.275084104	7.661560212	5.793617891	6.457469942	6.781793411	5.793617891	6.148533224	6.335828231	6.302179875	5.7335804	5.803641452	5.984395604	7.057860971	5.533005322	7.538683521	5.443399193	6.022969374	5.793617891	5.923251338	6.042912981	6.678753958	6.797711114	6.191804688	6.213155739	6.615549841	6.592737601	6.645620523	6.740939233	7.164473938
ANXA10	1.834811862	1.761099739	2.160163372	1.590015202	2.114971237	1.844783666	1.698129382	1.855964173	2.034247934	2.1975792	1.964445309	2.08208143	1.855964173	1.74009704	1.83956116	2.088513902	1.914586291	2.151343431	1.824287987	1.978063648	1.662429876	1.874405788	1.804896452	1.981237206	1.894642684	2.084900556	1.824840059	2.263599417	2.08208143	2.068432038	1.881432614	1.907898306	1.934547151	1.947854291	2.325466005	2.233684006	1.89118097
ANXA11	8.0322878	7.764848849	7.74971053	7.676792146	7.728165042	7.957499273	7.94125211	7.970613705	8.11704813	7.686532703	8.102090425	8.157333524	7.925468631	8.117100067	8.263028796	8.00262298	8.266625184	7.954967571	8.384708246	8.243605353	8.33205872	8.2193195	8.286568791	7.889926956	8.251667479	8.089013215	7.927583862	8.246681577	7.956166236	8.062868573	8.157851997	8.006180586	8.169201698	8.260899994	8.184237039	7.917612058	8.120070672
ANXA13	3.669623725	4.18261188	4.648830851	4.20360269	5.372628356	4.12832669	4.624905317	4.41418506	4.856268353	4.28527944	4.138298494	4.848131638	4.032959987	4.053520851	4.159007839	4.980302382	4.078467672	4.25265562	4.801285415	5.371898738	5.514887134	5.673335167	4.577057852	3.702311951	3.978749636	4.620861329	4.058524065	5.005845407	3.268968428	4.166986872	4.390009433	4.255312451	3.919212103	4.005587542	4.169801112	3.679595528	4.102561892
ANXA2	10.02166262	10.23639223	9.775485858	9.490403236	9.772971357	9.533044241	9.449590561	9.751336087	9.333608169	9.409634575	9.872085564	9.515212718	9.841626236	9.464920896	9.787665083	9.287862304	10.04160622	9.585986079	9.60257083	9.629254	10.05421662	9.251746218	10.30087312	8.865536186	10.06154983	9.171557735	9.513100634	9.582903259	10.4808157	10.814084	10.19358199	9.829172423	9.722853555	10.19876529	9.883230521	10.65985805	10.8267609
ANXA2P1	3.300666992	3.472168235	3.285041072	2.971340908	3.387963404	3.250807974	3.136544858	3.200284169	3.190977152	3.426225753	3.220892563	3.721594826	3.310638795	3.309201886	3.379193869	3.393835091	2.911766651	3.452155738	3.397986964	3.142811785	2.926672955	3.668623094	3.410356831	3.422136993	3.470187653	3.488199007	3.210920759	4.257960137	3.681361369	4.207150601	3.275086403	3.246423818	3.187492196	3.705917651	3.458128326	4.218072923	3.78236194
ANXA2P2	7.688260575	7.944961323	7.356501068	7.224631573	7.848447766	7.339247449	7.301956343	7.554275796	7.598514343	7.441802292	7.558627129	7.493481474	7.343598782	7.573948389	7.668170704	7.09893908	7.568598932	7.214505181	7.066610058	7.00857069	7.535685127	6.84609173	7.668316968	6.864286483	7.847809433	7.206939903	7.419021878	7.319303842	8.086924973	8.374137472	7.854234564	7.551681252	7.317199067	7.651571215	7.788306404	8.336427809	8.455279997
ANXA2P3	2.762189597	2.341462153	2.807216916	2.355210018	2.776526221	2.642527954	2.667062029	2.498027455	2.901794848	2.687040022	2.642527954	3.329318615	2.668575514	2.001614515	1.989525385	2.831542886	2.782133204	2.761724591	2.525937212	2.128677631	2.319438091	2.46579585	2.153909578	2.731705845	2.512894507	2.836667584	2.951653866	2.871879437	2.524649463	3.273343904	2.468758139	2.517227084	2.576055014	2.577161062	2.535960773	3.230864366	3.161974531
ANXA3	6.192490035	5.313317963	4.539329482	4.83960877	5.683358727	3.799257172	4.495048364	4.935861476	4.746578513	4.674850299	4.886183764	4.777723088	4.49444297	5.270582943	5.168766954	4.458173906	6.242349053	4.843024282	5.162133588	5.070670772	5.007198968	4.831356096	6.292208071	4.622886815	4.995873603	4.330178078	4.916099175	4.327762762	5.159940935	4.74936094	5.823481901	5.214256102	4.911544579	5.493948001	4.841379657	4.806409335	5.793617891
ANXA4	7.588542539	9.165723642	7.694959846	7.935169616	8.845792023	7.648373361	8.255905495	8.908628031	7.56361303	7.286972848	8.471047158	6.995592437	8.035823257	8.137216795	7.778144469	7.816865734	8.211780264	7.959970695	8.274449082	8.710508702	8.849701556	8.364661125	9.054397669	7.989989441	6.98026252	7.282116606	7.254487119	7.099924163	7.312430915	8.037766243	8.486356104	7.781428168	7.602870537	7.696521699	7.242022364	6.965304814	8.240145654
ANXA5	9.024482258	9.24577363	8.710336177	8.675520445	9.111416373	8.844989793	8.580547877	8.607660867	8.166907148	8.021164081	8.775187168	8.076866609	8.417048331	8.207625346	8.947865423	8.474546794	8.874905204	8.175105039	8.49997919	8.494628659	8.829792216	8.379696466	8.97462324	8.135080044	8.067189112	8.269437302	8.655525525	7.708204183	8.680368473	9.026798067	8.740200187	8.430712932	8.690426837	8.850250779	8.419790707	7.927583862	8.765473701
ANXA6	6.880544484	7.464661394	6.848812903	7.304132333	7.317199067	7.030121538	7.431813295	7.163018484	7.109895967	6.692627564	7.329275646	7.704707126	8.065919974	7.664473669	7.248270874	7.480494505	7.389106467	7.324573915	7.40741111	7.761640607	7.256954369	7.647976559	7.089952359	7.254530175	7.129839574	7.527693835	7.319303842	7.129839574	8.267975533	7.64114942	7.456047768	7.361890321	7.567788076	7.491747273	7.898565568	7.259473021	7.454655145
ANXA7	7.56361303	7.584736376	7.326637059	7.373695498	7.272093045	7.254487119	7.741472183	7.529195199	7.010177931	6.932363477	7.548655325	6.588228679	8.231451913	7.518627385	7.533202901	7.520658233	7.733133692	7.534705133	7.95870693	7.947397853	7.864189234	7.94868337	7.877724844	7.419633276	6.661164805	7.337246188	7.638401557	6.12268741	6.874892064	6.903140902	7.436138428	7.137137902	7.532705615	7.521714263	6.831056389	6.431813322	6.61413027
ANXA9	5.534350998	5.148214862	5.878232586	5.068173456	6.174513185	5.564266409	6.273089717	6.410600576	6.486658242	5.478964506	5.743758873	6.145660645	6.480826247	6.72904578	6.133536801	6.295664503	6.182518232	6.313942814	6.385007953	6.401094291	5.863300581	6.680702984	6.092771999	6.10881472	5.62409723	6.144442504	5.803589695	6.262292661	4.501118067	4.653972084	5.96284728	6.343012692	6.450161095	5.943452837	6.104348263	6.097757901	5.208252353
AOAH	6.342067089	6.403999051	5.614433833	6.628375872	6.465196436	6.401897911	5.74367291	6.089568935	5.594181819	6.522814626	5.644040837	6.527878492	5.567892519	5.843909713	5.498688249	5.74341323	5.763702481	6.093805347	6.174513185	5.823740688	6.0225753	6.044206901	6.3719825	6.083799098	7.070008752	6.595502721	6.701052019	6.571418572	7.704707126	7.64114942	6.082303319	6.51282563	6.104348263	6.203166742	6.56543204	6.880544484	7.064411453
AOC1	9.134172097	9.075667405	9.994488596	10.05684615	8.991133648	8.994566847	11.65715876	10.43352832	11.42768693	10.08888633	10.68977346	11.00385065	11.39662325	11.50676887	10.20756491	11.53703112	10.22109869	11.75734201	10.875563	10.55301976	10.94018224	10.66506823	10.55016821	11.90743574	9.951859993	10.36436142	10.89918133	10.5401964	7.523656567	9.277821372	10.79086219	11.74705972	10.64502111	8.770338808	10.83546876	11.31799709	9.165723642
AOC2	3.460215849	3.482174484	4.151097355	3.468220659	3.859070741	4.038580458	3.765851629	3.822282973	3.520046671	3.566071702	3.869059797	3.208618242	3.320671034	3.299143522	3.559150939	3.785431447	3.230864366	3.872418176	3.147397955	3.223139243	3.344769092	3.057185912	3.320610599	3.44214949	3.699539136	3.538316809	3.908947011	3.38044142	3.439960623	3.915963566	3.663318529	3.396258764	3.708717335	2.976720917	3.56838749	3.410356831	3.292055762
AOC3	5.644040837	6.303936566	5.743844542	6.111620932	5.162133588	5.903307731	6.602726597	5.608021474	4.936042782	4.804707251	5.833505106	4.968832011	5.868859682	5.753384434	5.438702559	5.763495095	6.102743803	5.523449181	5.452816839	5.492389925	5.196337696	5.432769718	5.414689355	5.353342957	4.766522121	5.272392752	5.594181819	4.686747692	3.862411928	3.504285345	5.475068454	5.444003019	5.613193805	5.493948001	5.813665012	3.789285368	3.302062011
AOC4P	4.287875548	4.482799336	4.509465472	4.332791425	4.550696406	4.73660671	4.83467424	4.965958193	4.946014585	5.014476175	4.896155567	5.471750231	4.785377895	4.858190003	4.828848044	5.000384246	4.686747692	4.963099265	4.92156814	4.518419499	4.459692123	4.991733062	4.437452602	4.702936803	4.786465728	4.9315917	4.636888674	5.713843463	5.019123833	5.080711704	4.628921511	4.984509186	4.92156814	4.704817288	5.322510554	5.444604765	4.883049276
AOPEP	8.087132719	7.864911335	8.162829332	7.820887274	7.868494887	7.508768111	8.061120066	7.60443699	7.86775304	8.041142073	7.927583862	8.096983338	8.085984451	7.342606008	7.888118234	7.922295522	7.787978611	8.035017559	7.788306404	7.741558742	7.515775787	7.718141482	7.937555665	7.644773867	7.827865826	7.527693835	7.688260575	7.548655325	7.453248017	6.898120436	7.475957107	7.771439172	7.537717395	7.681538204	7.637952999	8.146963541	8.205123784
AOX1	7.379134664	7.399620778	7.670073171	7.880512844	7.151810321	7.882710746	8.485652412	7.840194601	7.912626156	7.701516197	8.760229462	7.584006754	8.281613107	8.026574787	7.233274451	9.172391584	8.984595043	9.450901725	7.627929438	8.695447303	8.103101312	9.367017162	7.020149734	8.070039429	5.978096258	8.254401961	8.166907148	7.433979584	5.56227551	8.349035142	8.720290847	7.561670248	8.284472642	7.50173627	7.813365305	6.546489063	5.293305466
AP1AR	5.065676229	4.602874318	4.987289628	5.137736621	4.620861329	4.417508995	4.994498182	5.186667446	4.417508995	4.72479528	4.567086049	3.82217847	4.213540285	4.888365096	4.428943444	4.518419499	4.866240157	4.843024282	4.520625725	4.638910686	4.76828689	4.560719966	4.497283423	4.79299304	3.73942635	4.340201638	4.786465728	3.480159456	3.832236834	4.056536617	4.350190754	4.255312451	4.330178078	4.255312451	3.83902362	3.390413224	3.041899549
AP1B1	7.020149734	7.124448944	7.10763432	6.966254103	7.156822101	7.389106467	7.152121397	7.152986245	7.588542539	7.301956343	7.179698592	7.925991143	7.413824453	7.89581605	7.608185014	7.831927132	7.409050075	7.364598909	7.908589129	7.942377387	7.545639797	7.978754051	7.508768111	7.324573915	7.807922219	7.978754051	7.558627129	7.957499273	8.066808245	8.032745777	7.446093098	7.521714263	7.808353525	7.291967346	7.898565568	7.807922219	7.774855098
AP1G1	7.738119593	7.594742625	7.466002437	7.830824869	7.968730491	7.758063201	7.83137315	7.845210721	7.518739914	7.701516197	7.698232379	7.020738348	7.654598184	7.594065118	7.598187399	7.55078103	8.206794363	7.934955074	7.65800012	7.681313149	7.685005176	7.808353525	7.558627129	7.924948826	7.079980556	7.297151946	7.079980556	6.720995626	7.131380356	7.209389335	7.436138428	7.541692255	7.156822101	7.262000357	7.066610058	7.169726788	7.08442395
AP1G2	5.48449198	5.778608519	5.141587012	5.609772384	5.658299827	5.693899855	5.094388146	5.372263863	5.579224114	5.703716924	5.504435587	5.44660432	4.890716402	5.169999299	5.443701367	5.467287594	5.718829364	5.623511667	5.362604796	5.38193967	5.908096596	5.497922861	5.409703453	5.458408566	5.893335927	5.402699037	5.474520176	5.898321829	6.663666412	5.838802086	5.34068041	5.768645401	5.122039347	5.513925993	5.613193805	5.738772972	5.903686625
AP1M2	6.06784249	5.563474176	6.057416644	5.351394913	6.114371823	6.222405446	6.068315291	6.70655162	6.347052991	6.093287782	6.48167234	6.703899869	6.551051919	7.181672178	6.668409204	6.637056198	6.461728733	6.504061536	6.680702984	6.451298952	6.236600703	6.891197752	6.022969374	6.804248992	6.53651726	6.344913712	6.307165777	6.940375305	5.954551722	6.205296113	6.540218135	6.323034699	6.610538061	6.372979681	6.635596962	6.242349053	5.743586649
AP1S1	6.112715607	6.654155264	6.052439309	5.833368272	6.535361359	6.282236268	6.143232764	6.280181472	6.501615947	6.263100721	6.750911037	6.638520501	5.959149831	6.789395967	6.568433054	7.721476878	6.681108412	6.924323974	6.695738324	7.420248911	6.201759358	6.725809005	6.691080215	7.184486435	6.391926107	6.996445135	6.332095286	6.561446769	6.266361018	6.878038571	6.629810164	6.143232764	6.364960832	6.313045702	6.354937272	6.282236268	6.534080282
AP1S2	5.5393369	5.933705371	6.142031339	5.932744222	5.232298511	5.953166749	5.598832462	5.949117592	4.846296549	5.289173575	5.399731649	5.069415655	5.853811324	4.772693905	4.993808692	4.774463271	5.160408363	5.168227359	5.071921545	5.080711704	5.480045789	4.951638821	5.175366068	5.123199241	5.230210988	5.237310291	4.926070978	5.075648032	5.994785179	5.135936831	5.241133711	5.284179077	5.342557675	6.118260273	5.041850864	5.075648032	5.168227359
AP2A2	7.778006808	7.629764494	7.849257229	7.239537966	8.013836512	7.688260575	7.696521699	7.890355795	7.92259796	7.601626233	7.847809433	8.051720698	7.393759976	8.14727516	7.873121811	7.982541116	7.72814779	7.979983192	7.788306404	8.007643446	7.884098574	7.773271064	7.458909093	7.779858222	8.052231407	7.928636249	7.842823531	8.371329122	7.931020325	7.982541116	7.933871924	7.836367648	7.893553788	7.726488688	8.199272379	8.0322878	8.13007692
AP2B1	7.668316968	7.749839477	6.908540922	7.239537966	7.768259284	7.623443852	7.661560212	7.724823855	7.693246477	7.042242437	7.778006808	7.669502851	7.644565945	8.011487241	8.058077689	7.781722471	7.842823531	7.599745749	7.778282844	8.108052768	8.093146642	7.818377085	7.972456978	7.72982698	7.693246477	7.627929438	7.703218281	7.394092369	7.780144859	7.73151781	7.824370554	7.866334637	7.728165042	7.751461179	7.65800012	7.28440253	7.749839477
AP2M1	7.638401557	7.794867595	7.336591729	7.184881193	7.487599593	7.558627129	7.72149419	7.574340274	7.259473021	7.092187419	7.349219253	7.463306381	7.875307437	7.744940584	7.948103924	7.761640607	7.518739914	7.524698885	8.008824732	8.082950438	8.053327963	7.978754051	7.857781237	7.634767619	7.239529413	7.547740955	7.508768111	7.129839574	7.684590398	7.269634928	7.744733195	7.481758277	7.898565568	7.751461179	7.497623154	7.488824503	7.654780116
AP2S1	6.920431698	7.284548921	7.018042291	6.797314988	7.237010584	7.109895967	7.291967346	7.183082962	7.239529413	6.762550539	7.11986777	7.523656567	7.674662661	7.73488222	7.468218404	7.440330776	7.129839574	7.344586412	7.617905878	7.570862895	7.456047768	7.66802368	7.199642199	7.304561418	6.950347109	7.497623154	6.920431698	7.109895967	7.594065118	7.862049929	7.416229088	7.182088386	7.517670274	7.321934335	7.277104826	7.239529413	7.35459266
AP3B1	7.329275646	7.199495808	6.828903563	7.557541006	7.1317632	7.384120566	7.366884819	7.448937289	7.304346137	7.072209426	7.269444824	7.171613814	7.03259938	7.397927012	7.348247024	7.264614462	7.433979584	7.149464566	7.146798541	7.360003318	7.112611655	7.517670274	7.045079243	7.444648897	7.214599904	7.091668959	7.03510744	6.78581235	7.231964	7.088898148	7.401297083	7.182088386	6.911244872	7.087192921	7.086657179	6.945361207	6.984361465
AP3B2	3.829172582	4.122574389	4.091369336	3.279406354	4.691026251	3.998693244	3.825785608	3.581509242	4.277903744	4.005587542	4.597001459	4.335155054	3.370832228	2.806283666	3.899069849	4.207150601	4.198129316	4.272668117	3.979353465	3.885840769	3.663318529	3.758835137	4.307819155	4.212630626	4.636888674	4.09963619	3.918918815	4.317790959	3.691419733	4.177027804	4.360145423	4.125455499	4.089612629	3.506137724	4.420390121	4.457396209	4.492805584
AP3D1	7.050065145	7.244523926	6.958314272	6.837065368	7.337246188	7.239529413	6.872429499	7.564308035	7.149783181	7.291967346	7.568598932	7.413014559	7.514146841	7.211847271	6.998330499	7.37004425	7.189670395	7.324573915	7.156822101	7.611026623	7.456047768	7.216963463	7.389106467	7.044398956	7.099924163	7.186892782	7.389106467	7.409050075	7.221905636	7.229471199	7.16736234	6.892407492	7.307175507	6.772539535	7.216963463	6.850629073	6.824261489
AP3M2	5.743758873	5.713567903	5.475068454	5.853243462	5.773570771	5.564266409	5.63379395	5.798634011	6.012997571	6.103276779	5.454576569	5.853968078	5.537795803	5.451633502	5.828609544	5.512471789	5.863420517	5.783611643	6.174513185	5.934190943	5.604479163	5.873806374	5.893335927	5.80362414	5.903307731	5.442793279	5.115535247	5.893335927	5.793617891	5.221284755	5.365567085	5.52391499	5.522981762	5.763650902	6.29479591	5.584210016	5.87366788
AP3S1	7.817894022	7.804873843	7.665095836	7.383633093	7.337246188	7.22955761	7.441802292	7.363663259	6.641221197	7.17209939	7.86775304	6.06519373	7.905404153	7.171613814	7.298258949	7.09893908	7.129839574	7.15446769	6.906233092	6.998529758	7.714869185	7.076633618	7.758063201	6.684174009	5.98308216	6.745856126	7.089952359	5.534350998	6.487645035	6.727424588	7.376410408	6.872429499	6.936303773	7.371879317	6.30481947	6.292208071	6.353967808
AP3S2	4.497283423	5.003124259	4.81806024	4.770045605	5.172157149	5.055704425	5.254212088	5.216764162	5.085619836	4.924575208	4.656832281	5.280641307	6.069504458	5.572333875	5.258745489	5.703249501	5.135478854	5.453405442	5.633240926	6.215337045	5.674161852	5.833712133	5.344886729	5.493430436	5.165394265	5.312486994	5.225225086	5.12550705	4.596672528	4.950179585	5.027108308	5.284179077	5.292439873	5.274190081	4.821332536	4.756550317	4.712943052
AP4E1	3.450244046	3.33708388	3.528930485	3.180030404	3.372928063	2.971597473	3.411242259	3.466138496	3.405370929	3.431220251	3.136132232	3.349435344	3.240413124	3.289085157	3.324206987	3.373753226	3.330582402	3.277046389	2.961962088	3.062484327	2.876899606	3.237609998	3.036414196	2.956846437	3.689567332	3.468151887	3.091259116	3.195963054	3.263939246	3.539428608	3.01128765	3.316346793	2.931891407	2.991704411	3.29273958	3.734440448	3.467165111
AP4M1	5.803589695	5.7335804	5.813527231	5.088048646	6.134418944	5.793617891	6.003386815	5.88892416	5.823533302	5.873529862	6.003025767	6.22612756	5.868859682	6.135602281	6.088547534	6.135009587	6.142631017	5.943711619	5.723452969	5.763495095	5.903119261	6.074277582	5.98308216	5.993742862	6.312151679	6.074277582	6.132659214	6.720995626	6.31665284	6.295664503	6.0225753	6.083298786	6.364960832	6.133243768	6.184536746	6.671136608	6.754217749
AP4S1	5.304999515	5.293305466	4.74837755	5.197362191	4.330178078	4.247988333	4.83467424	4.404152821	4.108383083	4.61491632	4.955986389	4.304979961	4.915796999	4.174221224	4.548914824	4.116782211	4.846296549	4.482799336	4.500578604	4.418010177	4.439782783	4.410366561	5.185337872	4.402749348	4.407537191	4.330178078	4.387593584	5.035760818	4.64696435	4.267396194	4.459692123	4.245323455	4.430413682	4.714806284	4.39031944	4.048552262	4.432768093
AP5M1	4.816381139	4.062536898	4.529374812	4.392416995	4.731120493	4.547142441	4.894608219	4.74524894	4.178185708	4.335224422	4.906127371	3.771886648	5.537795803	4.687197808	4.578907669	4.548542296	4.916099175	4.742961797	4.711073372	5.120875433	5.017153638	5.061897985	4.936042782	4.592868069	2.891823044	4.039494827	4.018636851	2.552781722	3.108034598	3.082566192	4.529374812	3.965631557	4.290083837	4.525015353	3.678646654	3.141118134	3.011880804
AP5S1	6.581390376	6.07379285	6.112167329	5.952619412	6.425102195	6.591362179	6.372979681	6.260116994	6.401897911	6.462880648	6.362010697	6.920154704	6.490858486	6.759220873	6.598425899	6.426196621	6.661164805	6.434017797	6.31484303	6.365951028	6.311260727	6.415078634	6.192490035	6.34396156	6.62127759	6.755879687	6.451756929	6.641221197	6.427294848	6.476401282	6.440671436	6.233133732	6.465196436	6.40294667	6.455172876	6.810741859	6.744211501
AP5Z1	6.476686438	6.429014672	6.062393979	6.270622452	6.5754556	6.401897911	6.168205255	5.949117592	6.53651726	6.777534033	6.202461839	6.764250056	5.693295504	6.351857115	5.938583309	6.340848698	6.252320857	6.529077157	6.234654548	6.315746367	5.833436571	6.179524966	5.883364124	6.383986554	6.960318913	6.625573402	6.23237725	6.98026252	6.603316225	6.717383656	6.400852756	6.462880648	6.069265802	6.178194251	6.831056389	6.73096743	6.589114649
APAF1	4.706691299	4.732955549	4.121233345	5.266925356	4.861426777	4.297847351	4.105477506	4.353991628	4.208101119	4.435114386	4.247988333	4.465913791	3.942669838	4.465913791	4.448938674	4.347723652	4.527198834	4.542836827	4.340201638	4.116782211	4.380054763	4.280060276	4.287875548	4.432768093	5.444604765	4.270036716	4.427480798	4.656832281	5.169999299	4.940138653	4.7981509	4.415136393	4.330178078	4.72479528	4.540672846	4.247988333	4.332705608
APBA1	6.202461839	6.263911572	6.430716766	5.962557007	6.29479591	6.042912981	6.223144735	6.450729531	5.863420517	6.283078713	6.601333983	6.185894103	5.63811819	5.864026442	6.058554689	6.0145184	6.272264464	6.203874081	5.773570771	5.663085773	6.241578038	5.703405848	6.012997571	6.07379285	6.302179875	5.943971297	5.334914926	6.23237725	5.884143171	5.612881111	6.00266596	6.043342801	5.883829935	5.983408822	6.234654548	6.352038893	6.053780353
APBA2	5.015817211	5.313317963	5.305839066	5.068173456	5.041850864	5.075648032	4.789723757	5.101393416	5.18035197	5.329129561	4.995873603	5.305787218	4.82550685	5.084503202	4.733870702	4.915036322	4.970944094	4.988114886	4.956650601	4.674053949	4.633898846	4.871450338	4.467368013	5.088177371	5.534350998	5.21225139	5.230210988	5.384773944	5.144853388	5.507451323	4.842946914	4.854652233	5.076933325	4.874630226	5.47286396	5.584210016	5.563474176
APBA3	5.943194945	5.898683501	5.898141926	5.758836309	5.813665012	6.23237725	6.078304288	6.079536696	6.097757901	6.058326295	5.963138553	6.356886298	5.919020876	6.160748192	6.268504604	6.370971494	5.823533302	5.883674128	6.329878371	6.004477468	6.370988747	5.999100879	6.182518232	6.048777229	6.257306759	6.385007953	6.217419544	6.42682742	6.754191691	6.114927723	5.883209921	6.023364808	6.324866591	6.203166742	5.943971297	6.486658242	6.323949063
APBB1	5.414689355	5.453405442	5.584569823	5.088048646	5.543028882	5.713843463	5.663760939	5.327118789	5.813561499	5.783628895	5.823533302	5.954551722	5.537795803	5.954551722	5.918588079	5.954272807	5.683928052	5.763599146	5.803641452	5.602840179	5.594524493	5.964018418	5.265112301	5.623511667	5.793617891	6.044206901	5.693899855	6.631249394	5.803676256	6.124968655	5.853345911	5.943452837	6.03418334	5.733683913	5.783594331	5.903307731	5.903686625
APBB1IP	5.015817211	5.983736613	5.047017648	6.658188657	4.761191174	5.574238212	4.964531193	5.266925356	5.105563443	5.773639899	4.686747692	5.159940935	4.634894313	4.878306732	4.408948214	4.679074415	4.547142441	5.363349205	4.721096932	4.468214838	5.285929726	4.9315917	5.654012641	5.233267974	5.833505106	5.282416313	5.175366068	6.003025767	6.859804517	6.717383656	4.648830851	5.533903986	4.580767087	5.294168073	4.961662381	5.48449198	5.913692874
APBB2	7.329275646	6.784236495	6.709447524	6.817190178	7.106704299	6.62127759	6.922374481	6.831954604	6.711023823	6.992297455	7.099924163	6.849746153	6.932276992	6.598287043	7.388237484	6.938284165	6.890516287	6.944336471	6.85611529	6.747506452	6.848812903	6.58547916	6.970290716	6.644149015	6.970290716	6.715785445	7.269444824	6.571418572	6.638520501	6.777629249	6.898586252	6.902396488	7.036539377	7.262000357	6.966374454	6.551474965	7.064411453
APBB3	6.840657269	6.714192755	6.510354125	6.588625492	6.83606817	7.010177931	6.852451506	6.771761172	6.98026252	6.972319462	6.711023823	6.688812323	6.250084756	6.668695594	6.538440209	6.908161368	6.681108412	6.894305228	6.56543204	6.777629249	6.490444786	6.705761885	6.601333983	6.714192755	6.830685466	6.85611529	6.900488091	6.671136608	6.990563254	6.586851537	6.828903563	6.752561542	6.876162411	6.812495521	6.916256652	6.910459895	6.964348968
APC	5.993053963	6.288927193	5.97280195	6.255716059	6.264725229	6.187504134	5.858546368	5.728408339	5.808575597	6.118260273	5.923251338	5.496896142	5.096377297	5.084503202	4.788857584	5.462267128	5.524379194	5.923699122	5.563076003	5.728351832	5.679139187	5.522981762	5.718829364	5.833642886	5.888350026	5.322510554	5.369816238	5.564266409	5.81373462	5.617901578	5.728912537	6.008381313	5.001756623	5.518920491	5.4878993	5.544322801	5.133205489
APC2	5.534350998	5.648527288	5.604479163	5.256987761	5.773570771	5.743758873	5.683738931	5.542811922	5.888350026	6.003386815	5.8185474	5.944493357	5.457537893	5.723209341	5.463696597	5.843822553	5.409703453	5.743586649	5.833712133	5.582758315	5.136609677	5.683358727	5.225225086	5.758596022	5.988068062	5.778582551	5.693899855	6.357024795	5.793617891	5.65304484	5.42031777	5.663760939	5.773570771	5.723694917	6.084301142	6.262292661	5.978733489
APCS	2.253627614	3.041899549	3.026219655	2.504273943	2.997044549	3.001512884	2.896808946	2.748833424	2.88185124	3.046643891	2.971597473	3.540544267	3.079897303	3.2488517	3.049272574	3.112688988	3.071315509	3.041899549	2.74645554	2.811461022	2.637987528	2.936903187	2.752217794	2.841774579	3.35052601	3.2877278	2.772161401	3.609792903	3.198559878	3.79547238	3.314905082	2.886819949	2.876761825	2.736985004	3.578411051	3.579877492	3.78236194
APEH	6.73096743	6.984361465	6.629810164	6.439561567	7.166845662	6.651193001	7.182088386	7.052663857	7.36916286	6.862440502	7.189670395	7.634298576	7.574340274	8.167391889	7.748151624	7.841968065	7.588542539	7.414630151	7.647976559	8.052827641	7.306727719	7.908589129	7.249501217	7.404623903	7.309332039	7.698094361	7.379134664	7.638401557	7.302372551	7.470453572	7.495866447	7.152121397	7.818377085	7.481758277	7.537717395	7.020149734	7.15446769
APEX1	8.316484202	8.755467453	7.963735933	8.168703099	8.580167673	7.957499273	8.370778954	8.376919376	8.336427809	7.851351143	8.426174042	8.076866609	8.437112808	8.519434642	8.567956053	8.374137472	8.715356346	8.515317488	8.720497518	8.655283574	8.640653488	8.289484423	8.72532815	8.535329985	8.22673797	8.299507983	8.386286827	8.22673797	8.428909363	8.464505862	8.670517497	8.330822968	8.089013215	8.400745943	8.109060336	8.097104523	8.475292494
APEX2	6.112715607	6.133830341	5.743844542	5.763805106	5.803641452	5.98308216	5.793617891	5.919020876	6.3719825	6.133243768	6.182518232	6.055135366	5.778569533	6.125543916	5.888595234	6.135009587	5.933223142	5.833642886	5.803641452	5.934190943	5.803572561	6.064254021	5.713843463	5.753592897	6.272264464	6.124395384	6.23237725	6.601333983	6.195952467	6.55672874	6.221668698	6.113265775	5.833712133	5.943452837	6.164489625	6.421841518	6.333955311
APH1A	7.199642199	7.064411453	6.838858233	6.896690938	7.427458231	6.820713662	7.022264444	7.233244155	7.458909093	7.002286452	7.169726788	7.332547644	6.992470425	7.443189652	7.568194554	7.64114942	7.448937289	7.324573915	7.277104826	7.510617301	7.087724981	7.327222627	6.960318913	7.164473938	7.518739914	7.497623154	7.438965485	7.797950415	7.513598203	7.560821962	7.256954369	7.431813295	7.206939903	7.06222043	7.40741111	7.319303842	7.584736376
APH1B	5.953166749	5.663536661	5.893164591	5.644553966	5.48288752	5.524379194	5.394058037	5.658182668	5.195309675	5.483959004	5.634069034	6.014901908	6.099601174	5.954551722	6.488452134	5.944231875	6.082800196	5.923699122	6.03418334	5.944231875	5.98275662	6.124395384	5.853448713	5.823636637	5.524379194	5.953994857	6.342067089	6.132659214	6.135602281	6.305705435	5.743844542	5.863540866	6.054230461	6.193177746	5.823688573	5.903307731	6.093805347
API5	7.568598932	7.539708258	7.222113024	7.791074489	7.637952999	7.583556638	7.55667575	7.529195199	7.488824503	7.421824299	7.643387459	7.221905636	6.922244753	7.428102106	7.483214826	7.375064716	7.613472048	7.609751997	7.437481791	7.475474038	7.067815641	7.216963463	7.299360235	7.784861346	7.22955761	7.171857442	7.234543512	6.800770055	7.473364745	7.64114942	7.461025102	7.566664746	7.026515816	7.436807793	7.367316869	6.875558582	7.369602033
APIP	5.62409723	4.732955549	5.275975056	5.415989281	5.122039347	4.866240157	4.984509186	5.106409536	4.975929996	4.9445532	5.215253283	4.838073274	5.567892519	5.220291121	5.198759799	4.217191533	5.135478854	5.033143004	4.831356096	5.412062467	5.047017648	4.961662381	4.946014585	4.943086767	5.045732621	4.871450338	4.058524065	4.247988333	4.938656918	5.130916365	4.927561609	5.224245099	5.021803743	4.734784277	4.510602165	4.816381139	4.642899312
APLNR	3.10123092	4.162599383	4.80810557	3.935287624	5.21225139	4.407537191	5.124355135	5.457537893	4.287875548	5.174300117	4.198129316	5.391283316	6.079536696	5.049298926	5.118778879	5.130916365	4.557114245	4.973105513	5.322510554	5.060629839	5.634343173	5.242322071	4.636888674	5.013130507	4.367649977	5.332534115	3.659651921	5.963138553	4.194337953	4.578665093	4.708558871	5.094388146	5.302463434	5.094388146	5.061897985	5.753730677	5.7335804
APLP1	4.746578513	6.484049039	5.9230286	5.018485481	5.19220427	5.823533302	6.223144735	6.119665652	5.703871659	6.173199753	5.524379194	5.612567332	5.457537893	5.81373462	5.668647704	5.713290434	4.946014585	5.893680377	5.47286396	5.040547975	5.007198968	5.813665012	5.494463783	5.543461679	5.793617891	5.593146684	5.494463783	6.092771999	5.511983688	5.92415001	5.9230286	5.773639899	5.512958201	5.274190081	6.03418334	5.863420517	5.973730365
APLP2	9.762395724	9.605998577	9.277752362	9.490403236	9.60257083	9.882057367	9.759249448	9.962013102	9.61281867	8.970118735	9.872085564	9.97789748	9.480465641	10.06842276	10.11758638	9.960604763	10.2410423	10.09630475	10.09372529	9.99072756	9.825259208	10.12379597	9.812254742	9.946211026	9.652705885	9.712829995	9.682621295	9.632762277	9.555446175	9.508762813	9.865077887	9.789216437	9.85315984	9.779227441	9.622617951	9.353551777	9.746086056
APMAP	7.438965485	7.514692636	6.719402194	7.632072969	7.808353525	7.498796307	7.28197835	7.293437588	7.428993682	7.012275448	7.129839574	7.312430915	7.313502066	7.503539839	7.808137314	7.289716792	7.797950415	7.474667642	7.718141482	7.781722471	7.764642535	7.577811637	7.708204183	7.264536423	7.787978611	7.377340429	7.857781237	7.4788527	7.885757686	7.651190352	7.545639797	7.471769281	7.357293309	7.331923332	7.367316869	7.159754985	7.724823855
APOA1	5.67894215	6.063786601	6.201759358	5.411020484	6.03418334	6.23237725	6.218150237	5.914004757	6.142631017	6.268095219	6.347052991	6.165777374	5.768537295	6.040047819	5.798616699	5.878965815	5.813561499	6.153842838	6.30481947	6.064723061	5.574615153	6.234654548	5.604153623	6.088802223	6.197475937	5.878818155	5.903307731	6.526545456	5.738296887	5.773536027	5.748821877	5.948447335	5.994089099	6.013375811	6.189548526	6.516573652	5.993742862
APOA2	2.85193583	2.931830816	3.439338456	2.782526603	3.242621778	2.901794848	3.471176237	2.894300886	3.121174527	3.800813117	3.066329607	3.741711555	3.290574318	3.188501513	2.864316697	3.157873183	2.707344677	3.091930792	2.73643198	3.845677041	2.881876941	3.087256593	2.752217794	3.046902673	3.205934857	3.122339054	2.79709091	3.425314537	3.163355602	3.117709455	3.165585033	3.106577869	3.207539317	2.981715415	3.28271602	3.584863394	2.861787076
APOA4	5.574238212	5.60349917	5.654252513	5.028423076	5.703405848	5.62409723	5.314146066	5.337151027	5.743758873	5.933463841	5.773674284	6.175835738	5.427441176	5.833851349	5.638654859	5.663085773	5.344886729	5.613505418	5.75352365	5.331735009	5.226201706	5.502934641	5.12550705	5.663536661	5.823533302	5.773570771	5.683928052	6.342067089	5.783559527	6.145050519	5.654252513	5.713705921	5.833712133	5.503936997	5.994089099	5.87339232	5.833642886
APOA5	6.042912981	6.113817844	5.574615153	6.141433717	6.084301142	5.923251338	5.993397819	6.149762368	6.142631017	5.923474844	6.012997571	6.125543916	5.547828042	6.115485552	6.258506989	6.205296113	6.252320857	6.043774104	5.653288046	6.28562357	5.793617891	5.703405848	6.282236268	6.07379285	6.362010697	5.974041978	5.663984445	6.222405446	6.799454331	6.888079504	6.181850018	6.193177746	5.703405848	5.953441833	6.094324702	5.663984445	6.243899075
APOB	2.682415168	2.961849561	3.663318529	3.150217619	3.227586438	3.530018474	4.225345462	3.210316407	3.889003404	3.596038691	3.470187653	3.691419733	3.541380287	3.017509318	3.029277344	3.685022125	2.921738455	2.931830816	2.956950308	3.233180175	2.886854276	2.856714704	3.081287312	3.322074508	3.300666992	2.946926748	3.051371902	4.068495869	3.077859505	3.263302972	3.205403713	3.116566866	3.458128326	3.216456829	3.538316809	3.260779777	3.352093253
APOBEC1	3.390413224	3.362099502	3.095902344	2.563899513	3.197515757	3.24083617	2.517227084	3.19025193	3.190977152	3.246423818	3.190977152	3.862411928	3.43102566	2.725816751	3.759103239	3.574571871	2.792105008	3.402124496	3.217562877	3.122729921	2.548395499	2.74645554	2.841964026	2.97185581	2.99154108	3.117327274	3.021456491	2.802076812	3.279026793	3.363712294	3.085947674	3.07661088	3.428057645	3.486159731	3.909188543	4.148270298	3.932455667
APOBEC2	3.908947011	4.032518152	7.456047768	3.458283064	3.989377026	3.958806029	6.18318875	4.263701479	4.427480798	4.42512539	4.327762762	5.803676256	8.848434598	4.465913791	4.039036459	5.632962976	4.178185708	4.312693111	4.199871793	4.036454753	3.802683908	4.019447707	3.729454546	4.422761845	4.347706369	4.570743527	4.706691299	4.287875548	4.516205613	4.428051109	4.091369336	4.28527944	6.395031513	7.931263113	4.580767087	4.796437531	4.472793087
APOBEC3A	2.463035489	2.441524638	2.548395499	2.106770142	2.215206841	3.001512884	2.477271098	2.939445961	2.482979096	2.707018015	2.293514828	2.474357641	2.498027455	2.74593348	2.31944668	2.449987462	2.173853185	1.89118097	2.305418884	2.198964156	2.100435352	2.626172816	2.293514828	2.771730839	2.502922704	2.816620463	2.123994167	2.552781722	2.414007455	3.634817464	2.190027382	2.467282102	2.556007893	2.357403142	1.884429349	2.772161401	2.381487147
APOBEC3B	2.014304327	2.511568378	2.657896868	1.709266342	1.814264426	2.044219738	1.528316444	1.865996412	1.735093826	1.698129382	1.715150219	1.99155615	1.735577308	1.890972506	1.789573085	2.058391105	1.784952844	1.82113723	1.744099504	1.867613393	2.279619411	1.38325133	2.123994167	1.991243455	2.60264074	2.405654488	1.954473506	2.622584347	1.860797413	1.968022715	1.821704595	1.678151389	1.593746098	1.957843287	1.784193745	1.63537579	1.490931029
APOBEC3C	6.56643267	6.549089655	5.99271129	6.837065368	6.224630987	6.307165777	5.79861239	6.370471621	5.878378222	6.258106222	5.798603793	6.452440759	5.547828042	5.979697633	6.093546341	6.069743528	5.773674284	6.103811595	6.069265802	5.753454163	6.609900825	5.853759254	6.576404474	6.27391782	6.735953332	6.550396699	6.212433643	6.012997571	7.714765491	7.194327936	5.928005935	6.313045702	6.224630987	6.447897153	6.334890151	6.008011669	6.839270862
APOBEC3F	6.212433643	6.153842838	5.95289261	6.787377393	6.234654548	6.042912981	5.52391499	5.688279384	6.012997571	6.223144735	5.943194945	6.014901908	5.567892519	5.703092612	5.138774109	5.56267645	5.604153623	5.87366788	5.893853495	5.100793568	5.266020386	5.813665012	5.454576569	5.823636637	6.491644143	5.943971297	5.903307731	6.581390376	6.668695594	6.416155689	5.823481901	5.773639899	5.48288752	5.893507855	6.354937272	5.62409723	6.373980305
APOBEC3G	5.858434615	5.683549158	5.290907061	5.788649094	5.297451653	5.843476909	5.379074542	5.703327743	5.449590667	5.783628895	5.459562471	5.657829972	5.141522371	5.421458409	5.348724024	5.226305221	5.255140497	5.578483548	5.48288752	5.366878272	5.425295105	5.257357412	5.688913954	5.618508542	5.888350026	5.868794594	5.589195918	5.549308703	6.412207302	6.205296113	5.022130973	5.429019524	5.568087783	5.478964506	5.913900616	5.73378707	5.978733489
APOBR	5.055704425	5.003124259	5.704025862	5.435864471	5.432769718	4.756550317	5.16431112	5.47760237	5.534350998	5.553881979	5.23519689	5.542158782	4.755281178	5.461691866	4.868838504	5.02046611	4.896155567	5.273292969	5.152110028	4.669033483	4.887742929	4.871450338	4.517227031	5.103186744	5.314971319	5.713429409	5.304999515	5.713843463	5.9042599	6.034600265	4.937516279	5.374080044	5.452816839	4.894608219	5.693382288	5.703871659	6.203874081
APOC1	6.272264464	6.093805347	5.763753882	5.341457318	5.953994857	5.843476909	5.753661906	6.245068636	5.808575597	6.01837031	5.559280507	6.075252095	6.897164157	6.377003026	5.648652474	6.044641197	5.339900828	5.638521039	6.359949052	6.431217087	5.91307393	6.56543204	6.62127759	6.178858459	6.48167234	6.660655863	6.322123482	6.297193973	6.623432954	6.561749206	5.664207183	5.898502353	6.645620523	5.573859971	5.888841715	6.521559554	6.754217749
APOC2	5.923251338	5.693555406	5.534796474	5.396114091	6.415078634	5.863420517	5.603826961	5.567892519	6.212433643	6.243122728	5.883364124	5.914318264	5.587956997	5.954551722	5.728633394	5.974354671	5.753730677	5.913692874	5.713429409	5.693208569	4.977334958	5.773570771	5.683928052	5.963724116	6.242349053	5.853759254	5.863420517	6.681108412	5.934434993	5.894027214	5.803572561	5.713705921	5.893853495	6.083298786	6.364960832	6.541503161	5.653530412
APOC3	4.138298494	4.292680614	3.912185277	3.895537244	4.590790648	4.09841128	5.334124059	4.775345656	5.225225086	4.734784277	4.23801653	5.672917519	6.059472219	5.099590748	4.478931519	5.763495095	4.696719495	5.103186744	5.663311607	5.130916365	4.708558871	4.811308976	4.62691687	5.233267974	4.776493924	3.929235663	4.796437531	4.826352942	4.777723088	4.669033483	4.340236084	4.245323455	4.350225199	4.28527944	5.19220427	5.424661158	4.542836827
APOC4	5.98308216	6.4140053	6.370988747	5.783680296	6.85611529	6.581390376	6.492847637	6.691503262	6.591362179	6.532803622	7.099924163	6.286477747	7.11285729	7.453248017	6.298497449	6.426196621	6.292208071	6.774230246	6.31484303	7.55078103	6.699492854	7.277104826	7.079980556	7.15446769	6.541503161	6.946327334	5.943194945	6.73096743	6.739104145	6.205296113	6.570082145	5.374080044	6.244678108	6.013375811	6.29479591	6.581390376	6.704186507
APOD	9.562959652	7.08442395	8.909429575	7.930200819	6.85611529	6.212433643	8.390756946	8.868499075	7.040093341	5.953441833	8.815074382	7.704707126	9.31994982	7.543773296	8.328013294	7.058775351	8.356371417	7.484673891	6.244678108	6.596892469	6.779130213	6.986421575	7.588542539	7.244523926	7.099924163	6.816021049	8.785158971	7.020149734	6.216069196	6.145050519	6.540218135	6.063320793	7.13677498	9.000085724	7.65800012	8.426174042	5.863661631
APOE	8.595694703	9.095679902	9.51666444	9.818343871	9.752924236	9.921944582	10.32862224	10.09243221	10.5202528	10.27867726	9.622790474	10.66186626	10.05230325	10.98373392	9.567717553	10.46265137	9.951859993	10.70668591	10.26412581	10.70363375	9.725712509	10.9757986	9.582903259	10.8067484	9.702564903	10.68511535	9.572931456	10.37067574	9.796846921	9.649335864	9.785440528	10.12884231	10.24407869	9.249810634	10.11377241	10.37067574	9.565973582
APOF	2.123994167	1.931205964	2.35925677	1.560202417	1.683958141	2.074135149	1.877931317	2.056608948	2.253627614	2.147634218	2.024276131	2.564882921	2.407737306	2.40394909	2.05950869	2.319455343	2.123994167	2.151343431	2.094924116	2.098554834	2.000888653	2.365560246	1.755037434	1.911193467	2.562753525	2.265324643	2.183824988	2.951653866	2.504532734	2.309414411	2.100435352	2.327436153	2.275348203	2.277491171	2.275348203	2.911766651	2.441524638
APOH	2.752217794	3.602249466	4.449737453	4.81973358	4.179824673	3.410356831	6.29306771	4.675023268	5.045732621	4.744773273	5.165394265	5.361108222	4.49444297	5.009065469	4.029038844	5.47230806	4.776493924	5.293305466	5.282416313	5.552635518	3.991822637	6.705761885	4.636888674	5.653530412	3.549962082	5.041850864	3.510074867	4.527198834	3.429902259	3.514326277	4.180961365	4.485059368	4.239966035	4.365191411	4.219918914	3.749398154	3.78236194
APOL1	7.708204183	7.194492684	7.057860971	6.926503723	7.447505352	7.379134664	6.752561542	7.393759976	7.109895967	7.901296124	7.000206127	7.946107872	6.962373709	7.543773296	7.518206479	7.711435946	6.930403502	7.08442395	7.066610058	7.058775351	7.416229088	7.337246188	7.648373361	7.384611406	8.276596988	7.718141482	7.638401557	7.588542539	8.65019338	10.27187366	7.286818379	7.741472183	7.637952999	7.801406161	8.048918974	8.166907148	8.525323737
APOL2	8.087132719	7.844898837	7.74971053	7.950076009	7.803341745	8.246681577	7.61161523	7.905404153	7.962485174	8.625498361	7.937555665	8.167391889	7.173050723	7.80529077	7.488213634	7.626088022	7.648373361	7.819883216	7.532705615	7.455392174	7.212158355	7.627929438	7.309332039	7.944961323	8.645553721	8.033883633	7.743105495	8.555807489	8.509376278	9.388271627	7.71984652	7.911285121	7.637952999	7.706510695	8.174213478	8.196822559	8.390239382
APOL3	7.239529413	6.063786601	6.321215397	7.165006003	5.903877055	6.611305787	6.07330979	6.320310427	5.73378707	6.84246251	6.12268741	6.809512695	6.139730129	6.236185925	6.228514144	6.46636035	5.953166749	6.293930317	6.194560306	5.883986281	6.0225753	6.274748789	6.202461839	6.534080282	7.020149734	6.715785445	6.082800196	6.720995626	7.80529077	7.982541116	6.151986008	6.652671579	6.515314238	7.022264444	6.695738324	6.760882841	6.724199004
APOL5	3.938862422	4.082549395	4.350190754	3.965100409	4.731120493	4.427480798	4.035554531	4.053024464	4.706691299	4.844663237	4.587029656	4.908481825	4.133282375	4.445797063	4.089024534	4.588706025	3.898975208	4.45278059	4.209895354	4.207150601	3.802683908	4.069565509	3.889003404	4.332705608	4.726634906	4.640908449	4.467368013	5.105563443	4.82801491	4.518419499	4.688649531	4.634894313	4.360248759	4.954542197	4.911544579	4.517227031	5.043149253
APOL6	7.339247449	7.014380211	6.848812903	7.423383473	7.11672786	7.458909093	6.353001688	7.514146841	6.810741859	7.112165412	7.010177931	6.940271432	6.370471621	6.970446526	6.538440209	6.898120436	6.272264464	6.854280234	6.354937272	6.55672874	6.799039553	6.946327334	7.528711718	7.654780116	7.518739914	7.337246188	6.651193001	6.720995626	7.956166236	8.36409654	6.918495592	6.932363477	7.11672786	7.182088386	7.146798541	6.451756929	7.55471763
APOLD1	4.990887702	4.732955549	5.116700337	4.770045605	5.046862644	5.185337872	4.749767771	4.74023282	4.79145163	4.69982279	4.82136704	5.084503202	6.149762368	4.878306732	5.393713292	4.970261449	5.030774916	4.607877442	5.026815523	4.809606534	4.977334958	4.886485678	5.160408363	4.712943052	4.79145163	4.92156814	4.951000487	4.87621196	4.792810634	5.502430857	4.922584274	4.72479528	5.177168929	4.859646731	4.951638821	4.980915898	4.918071146
APOM	7.942541567	8.175105039	8.36192273	8.079264744	7.452517132	8.132005836	9.969018372	9.07917609	9.348565875	8.430712932	8.276596988	10.28970678	9.635965342	10.21426904	9.377762868	10.22668947	8.815074382	9.831139168	10.20398445	10.79400214	8.640653488	10.89561012	8.78017307	10.16634849	7.633415656	9.913301202	8.944707829	8.859947498	5.974668451	6.677219927	8.297217375	8.645476354	9.417134964	8.920173754	9.111416373	8.11704813	6.303936566
APOO	6.87057268	6.454030294	6.430716766	6.747627013	6.515314238	7.129839574	7.022264444	7.163018484	7.169726788	6.313045702	6.970290716	7.312430915	7.664630423	7.533714932	7.578192169	7.09893908	7.359191057	6.994367714	7.327222627	7.560821962	6.988178281	7.547740955	7.000206127	7.364598909	6.920431698	7.40741111	6.950347109	6.73096743	6.31665284	7.129061877	7.466002437	7.082198422	7.146798541	7.022264444	7.016492256	6.501615947	6.123824093
APOOL	5.23519689	4.843024282	5.335703075	5.624678776	5.21225139	5.324943122	5.773639899	5.457537893	5.823533302	5.424025026	5.12550705	5.139824206	5.878891921	5.944493357	5.588666784	5.582758315	5.494463783	5.313317963	5.522981762	5.914109078	5.624388503	5.903877055	5.295027711	6.07379285	5.295027711	5.392675477	4.776493924	4.73660671	4.687197808	5.02046611	5.445204444	5.643782946	5.001756623	5.404047033	5.432769718	5.105563443	4.833018034
APP	10.15129606	10.31644222	9.377299061	9.212150575	10.37438498	9.931916385	9.629392495	9.801497281	8.745271757	8.960129739	9.822226546	8.529493007	9.460401163	9.22352015	9.957624538	9.117166457	9.822226546	9.115692399	9.492311666	9.679458661	9.745621848	9.382052502	9.742452117	8.935579926	8.745271757	9.081345691	9.702564903	7.957499273	9.012294498	8.263687218	9.257843022	9.199865652	9.762947796	9.359689594	8.790662441	7.768035004	8.665411216
APPBP2	7.139811377	6.939333347	7.037951631	7.229600371	7.081645398	7.099924163	7.06222043	7.213179678	6.81572776	6.328029197	7.364176958	5.869055624	6.556068038	6.532907674	6.813374621	6.702322257	7.074994654	6.959345844	6.765903247	6.978447894	6.953336937	6.605526281	7.109895967	7.029389583	6.222405446	6.29980769	6.496630045	6.03792708	5.929405811	6.135009587	6.789084883	6.662660575	6.57044382	6.45788615	6.229642767	5.763702481	6.288927193
APPL1	5.803589695	5.553467927	5.644297843	5.863181057	5.312486994	5.62409723	5.184289113	5.55786028	4.806409335	4.375180408	4.975929996	5.059357291	5.63811819	4.747547994	5.578669169	4.83972933	5.524379194	5.303311714	5.462840399	5.552635518	5.425295105	4.811308976	5.464548373	5.203249229	4.427480798	5.091968666	5.354858533	4.766522121	5.24040785	4.970261449	5.395431095	4.994498182	4.961662381	5.154322124	4.580767087	4.636888674	4.79299304
APPL2	5.713843463	5.833642886	6.052439309	6.141433717	6.064254021	5.584210016	5.573859971	5.698311623	5.723815266	5.953441833	6.062856589	5.391283316	5.297022072	5.230349485	5.808614314	5.683167637	6.032941178	5.763599146	5.583123124	5.402021535	5.654252513	5.332534115	5.783646088	6.14383659	6.112715607	5.091968666	5.833505106	5.813561499	5.642742426	5.793617891	5.475068454	6.173199753	5.122039347	5.294168073	6.01413622	5.813561499	5.953717868
APRT	6.725981528	6.869289607	6.759220873	6.459436757	7.1317632	6.795784153	7.137137902	6.746680575	7.384120566	6.947346972	6.865586778	7.604123483	7.268356991	7.880728503	7.588189784	7.691354081	7.124853672	7.224511429	7.708117921	7.867070395	7.500843782	7.803341745	7.389106467	7.169477063	7.414035976	7.457528912	7.409050075	7.817894022	7.669502851	7.565842428	7.291795714	7.326928833	7.352281528	7.242022364	7.562776296	7.623443852	7.199495808
APTX	4.666804085	4.502811833	4.529374812	4.789920795	4.67097913	4.587029656	4.714806284	4.675023268	4.018636851	4.744773273	4.87621196	5.049298926	4.183443568	4.767664723	4.678883819	4.879893059	4.666804085	4.402749348	4.811308976	5.371898738	4.609012171	5.101992226	4.606973263	4.7229493	4.09841128	4.67097913	3.958806029	4.806409335	4.113871038	4.578665093	4.579148162	4.574960335	4.450460802	4.445103382	4.009424146	4.517227031	4.572855572
AQP1	8.924764222	9.616004825	9.223001678	8.655645255	9.427158524	9.203974723	10.23872127	9.816545639	10.17622557	9.859139412	9.867099662	10.43052388	10.35828653	10.80268336	10.13758161	11.01992311	10.08149344	10.29642972	10.60993865	11.00486171	10.12389931	10.96577504	10.18121148	10.49655469	9.368509482	10.10876063	9.941888189	10.61498493	8.26294635	9.132227855	9.800372533	9.749260452	10.59490331	10.28367176	10.16389021	9.797297037	8.765473701
AQP2	9.243861937	5.503436684	7.386365078	6.558812707	5.352581235	6.930403502	7.581648241	7.122889529	7.508768111	7.591637237	6.172546428	8.449026092	7.915436392	8.871477396	9.707684163	8.082950438	9.86211376	8.025011311	8.750568199	8.574956117	8.869610896	8.800686001	6.810741859	7.994992565	8.316484202	8.580167673	9.702564903	8.456089453	7.855582592	7.440330776	8.013509283	8.530602895	8.289484423	8.031153077	9.452217425	6.491644143	5.003124259
AQP3	9.503128831	6.914317725	7.963735933	7.651948159	7.427458231	8.087132719	8.031153077	7.885339676	8.276596988	8.111065048	7.269444824	8.39873427	7.915436392	8.509376278	9.137820108	8.153236963	9.11422849	8.225136281	8.339602224	8.374137472	8.799928206	8.449861388	7.169726788	8.245148778	8.934736025	8.239366621	8.785158971	8.695412739	7.946107872	8.805897558	7.704914515	8.410734939	7.988777612	7.671549208	8.800686001	8.466061256	7.744836352
AQP4	1.979403015	1.961224709	3.513998481	2.161426915	2.019747414	1.909600389	2.542199575	1.916157606	2.158895479	2.017777266	2.792105008	2.142431616	5.683263265	1.901030871	2.384431177	2.289332546	1.834811862	1.886177845	2.084900556	2.058391105	1.951115304	2.73643198	1.774981041	1.996246579	2.019290229	2.124994798	1.879684979	2.413176471	2.087110612	1.887695258	2.080526013	1.75806336	2.591090355	4.490053866	1.749111284	2.114022363	2.026265325
AQP5	4.507255227	4.572855572	4.678694861	3.786223699	5.021803743	4.946014585	4.445103382	4.474378493	4.796437531	5.014476175	4.347706369	5.039240562	4.364023866	4.878306732	4.548914824	4.990343314	4.48731162	4.913068022	4.691026251	4.709197212	4.151097355	4.771214734	4.178185708	4.552843075	4.776493924	4.991733062	4.666804085	5.37480214	4.727431266	4.669033483	4.390009433	4.525015353	4.711073372	4.544993346	4.731120493	4.87621196	4.632893063
AQP6	6.556460867	5.80362414	5.504932464	5.540209219	6.149454284	6.312151679	6.797512026	6.500890725	5.968124454	6.263100721	6.750911037	6.009872726	6.315294308	6.266361018	7.213279221	5.477328527	7.189670395	5.588489797	7.021504036	6.295664503	5.723935202	5.47787574	6.940375305	6.098808471	6.606319885	5.608182025	6.526545456	6.187504134	5.874084807	6.325787299	5.699048527	6.747567044	6.675691204	5.883518859	6.700750105	6.277250366	5.618508542
AQP7	7.708204183	6.754217749	7.933871924	7.671823349	7.317199067	8.067189112	8.300855979	8.126113406	8.904820615	8.131043041	7.857781237	8.962002676	7.865275198	8.469142821	7.888118234	8.615119846	7.708204183	8.385236257	8.600214794	8.283769082	7.615322486	8.47993207	7.289388431	8.225136281	7.4788527	8.199272379	7.508768111	8.386286827	5.693034248	7.781722471	8.690426837	7.961230103	8.129107457	7.841362146	8.159178138	7.837837629	6.624136518
AQP8	3.918918815	4.332705608	4.609012171	3.418532684	3.618505292	4.018636851	3.496148728	4.042992226	4.118354887	4.095488509	3.839144386	4.566497435	4.223572523	4.254688139	4.039036459	4.187068736	3.8790316	3.952468164	3.899164982	3.574571871	3.354723762	3.84904718	3.569905689	4.262661868	4.068495869	4.400343001	4.646860477	4.806409335	4.133987766	4.518419499	3.832547918	4.095488509	4.741144053	4.375180408	4.640908449	4.497283423	4.412755596
AQP9	1.844783666	2.401499644	2.936627625	1.888143052	1.884429349	2.822020419	2.207568197	2.939445961	2.443091882	2.007788269	2.403204668	2.715758387	2.327479395	2.001614515	2.33944191	2.028268309	1.794924648	2.201374674	1.934547151	1.937899919	1.801795255	2.375583807	1.755037434	2.071293443	2.473007293	2.45577229	2.313458435	2.732274186	2.434124184	2.851624751	2.39907545	2.277491171	2.375583807	1.708118378	2.515913652	3.789285368	3.402124496
AQR	6.3719825	6.358970933	6.137054004	6.290497642	6.02917156	6.257306759	6.278084215	6.275165353	6.277250366	6.233133732	6.182518232	6.090339641	5.628085952	6.014901908	6.138535609	5.894027214	6.272264464	6.153842838	5.989077319	5.798638358	6.107189994	6.02415978	5.943194945	6.10881472	6.486658242	5.49291108	6.057870687	6.31713758	6.100398006	6.28562357	6.246555373	6.193177746	5.984065538	6.028359306	6.02917156	6.127673312	6.348964684
AR	5.768688382	6.158845962	6.151986008	5.659460359	5.913900616	5.933223142	6.462880648	6.194907442	6.008011669	5.788623393	5.953166749	5.974668451	6.696519381	6.200981649	5.928585694	6.255500774	6.127673312	6.303936566	6.224630987	6.381012426	6.609900825	6.339901931	6.272264464	6.043774104	5.474520176	5.848747473	6.217419544	5.92823724	5.119707477	5.803658824	5.987733955	5.728689415	6.129407164	6.442902655	6.144442504	5.913279535	6.128827217
ARAF	7.797950415	7.714817607	7.714869185	7.413445878	7.898565568	8.027301898	8.071109063	8.01575878	8.127019934	7.821384153	7.857781237	8.318267355	8.166242361	8.278033897	8.098068149	8.143196031	7.907640255	8.025011311	7.968730491	8.062868573	7.884098574	8.159178138	7.947527469	8.045023808	8.525892078	8.048918974	8.077160916	8.396258631	8.469142821	8.303850947	7.983645273	8.170999026	8.20929594	8.260899994	8.409767147	8.446117649	8.225136281
ARAP1	6.406883813	6.424011548	6.176872683	6.061932957	6.369972612	6.586376278	6.163210757	6.245068636	6.227391348	6.482858641	6.292208071	6.638520501	6.415616695	6.688812323	6.603424706	6.722404122	6.302179875	6.393992802	6.605526281	6.355910096	6.570082145	6.600514501	6.431813322	6.484049039	7.224571708	6.816021049	6.631249394	7.36916286	7.498510656	7.139102809	6.450626106	6.692627564	6.750867906	6.372979681	6.966374454	6.950347109	7.114442696
ARAP2	3.520046671	3.17198078	3.115811684	4.32285383	2.866738265	3.001512884	2.96673192	2.939445961	2.85193583	2.996698909	3.091259116	2.424065819	2.548188648	2.514591099	2.71935128	3.182975514	2.921738455	2.411505893	2.876761825	2.731133564	4.011731976	2.535960773	3.220892563	2.981862058	2.891823044	2.866738265	2.772161401	2.652499758	3.872470292	3.132770853	2.578259508	2.766951993	3.057185912	2.287480167	2.505890091	2.722302383	2.881799573
ARAP3	5.783646088	5.703561655	6.112167329	6.350123212	5.873806374	6.022969374	6.083298786	5.788601772	5.654012641	6.263100721	5.853448713	5.81373462	5.828730727	5.682975883	6.178526069	5.532553654	5.783646088	6.213880329	5.723452969	5.843822553	5.694071192	5.603170245	5.853448713	5.743586649	6.032941178	5.903877055	5.98308216	5.654012641	5.793617891	5.462267128	5.893164591	5.953441833	6.054230461	6.07330979	6.164489625	6.322123482	5.703561655
ARC	4.517227031	4.562849324	4.618966841	3.577534204	4.430413682	5.145450657	4.245323455	3.471154615	4.48731162	4.385169404	3.978749636	4.425680334	4.364023866	4.546380706	4.488929134	4.849770263	3.948834226	4.322699359	4.350225199	4.046495685	3.384587772	4.159777552	4.048552262	4.312693111	4.806409335	4.520625725	4.058524065	5.444604765	4.264746503	4.739320008	4.121233345	4.634894313	4.65093201	4.485059368	4.821332536	4.866240157	4.612880566
ARCN1	6.800770055	6.88429898	6.151986008	6.688001442	6.83606817	6.750911037	6.652671579	6.862051321	6.920431698	6.472869644	6.73096743	7.352664373	7.363663259	7.201788907	7.248270874	7.139102809	7.11986777	6.924323974	7.237010584	7.319839589	6.958314272	7.13677498	6.970290716	7.144461441	6.900488091	6.83606817	7.079980556	6.910459895	7.131380356	7.108980012	7.15740767	6.812495521	6.535361359	6.992297455	7.216963463	7.189670395	7.324573915
AREG	1.485798736	1.490931029	1.811749925	1.495608049	1.598757878	1.814868255	1.548294437	1.655319398	1.879684979	1.688140386	1.565573165	1.735067858	1.725545069	1.719980312	1.694595742	1.767204071	1.720136121	1.600999763	1.498522275	1.591487757	1.523064497	1.693981702	1.595488576	1.58599039	1.69022071	1.969629612	1.510728245	2.303486632	1.619396668	2.354598606	1.662429876	1.633200906	1.799229086	1.53830544	1.954594271	2.238669908	2.131330934
AREL1	6.262292661	5.983736613	5.634343173	5.992369792	6.244678108	5.943194945	6.113265775	6.099601174	5.843476909	5.264201084	5.963138553	5.431516773	6.009311025	6.095368823	6.058554689	5.592799247	6.571418572	5.973730365	6.074277582	6.305705435	6.161940678	6.234654548	5.98308216	5.993742862	5.843476909	5.984065538	6.032941178	4.696719495	6.115485552	5.632962976	6.331170067	5.993397819	5.913900616	5.883518859	5.693382288	5.424661158	6.113817844
ARF1	8.964651436	8.860533062	8.620744148	8.78483399	9.04125145	9.039439963	9.334717103	9.099240567	8.909806516	8.605520368	8.790144873	9.872284654	9.585804148	9.827022014	9.862647196	9.769827051	9.393438991	9.285798624	9.823089159	9.890318238	9.661007154	9.888242301	9.72250851	9.215754884	9.164087508	9.57751193	9.617804572	9.463241616	9.590650451	9.779867983	9.312593707	9.324728106	9.8631834	9.729282459	9.542429468	9.508114732	9.465911097
ARF3	8.505948471	8.675417464	8.123010652	7.850700059	8.610238354	8.406230435	8.630492859	8.6678543	8.087132719	8.141032037	8.515920274	8.469142821	8.437112808	8.770893752	8.737915508	8.645242642	8.914792418	8.755467453	8.941015846	8.90630688	8.680472167	8.930992286	8.894848811	8.515317488	8.426174042	8.77061532	8.595694703	8.884877007	8.660251744	9.458558152	8.680472167	8.890206764	8.740544639	8.71040483	8.560120552	8.685440935	8.725448707
ARF4	6.985248422	7.219508305	6.973246277	7.03084847	7.272093045	6.865586778	7.027258942	7.147970126	6.686094314	6.382968677	7.209614003	6.36191548	7.243276394	6.879921246	7.173288761	6.923222766	7.693246477	6.944336471	7.297151946	7.565842428	7.276863709	7.11672786	7.623443852	7.044398956	5.953166749	6.665667643	6.556460867	5.339900828	6.578170314	6.265541706	7.19722635	6.647677081	6.966374454	6.67764407	6.069265802	5.988068062	6.484049039
ARF5	7.22955761	7.324573915	6.998132951	6.519062327	7.607882318	7.269444824	7.521714263	7.554275796	7.289388431	7.17209939	7.109895967	8.167391889	7.795049527	7.845524228	8.058077689	8.012663912	7.448937289	7.35459266	7.818377085	7.701395013	7.685005176	7.858471327	7.648373361	7.394617654	7.758063201	7.758235723	7.528711718	7.927583862	7.936049508	7.972500183	7.615322486	7.581648241	8.018848293	7.821384153	7.898565568	7.817894022	7.984986317
ARF6	7.089952359	6.964348968	6.769175543	7.234569168	7.347269748	6.840657269	6.762550539	7.132921768	6.581390376	7.17209939	7.050065145	6.467528306	6.631309829	6.879921246	6.808375814	6.506524079	7.099924163	6.804248992	6.886185971	7.18930747	7.20718102	6.886185971	7.36916286	6.844273986	6.711023823	6.555408479	7.159754985	6.272264464	7.282255822	6.898120436	7.027996961	7.042242437	6.886185971	6.73258355	6.555408479	6.302179875	6.974355216
ARFGAP1	6.262292661	6.123824093	5.634343173	5.813493081	6.395031513	5.813561499	5.653771942	5.577924758	6.581390376	6.422924662	6.102743803	6.698870687	5.949117592	6.467528306	6.158530839	6.295664503	5.98308216	6.27391782	6.234654548	6.084804926	6.092257989	6.31484303	6.003025767	6.183861584	7.149783181	6.385007953	6.501615947	7.089952359	6.668695594	6.687260859	6.281396717	6.412935666	6.234654548	5.933463841	7.046562937	7.189670395	6.824261489
ARFGAP2	6.62127759	6.664161512	6.440671436	6.399811187	6.745856126	6.541503161	6.592737601	6.561084158	7.11986777	6.792517528	6.780826448	7.423072923	6.902180276	7.000621619	6.968337654	7.149143741	6.750911037	7.034392708	6.976398015	7.048734419	6.858767573	7.226987024	6.810741859	7.024386459	7.4788527	7.096680739	7.189670395	7.758063201	7.151497085	7.37004425	6.968268942	7.032253441	7.287128386	7.28197835	7.40741111	7.329275646	7.274542672
ARFGAP3	6.042912981	6.283924069	5.305839066	6.131496122	6.084301142	6.222405446	5.623804953	5.96918207	4.936042782	4.734784277	6.172546428	4.868248367	6.119665652	5.65280079	5.858602389	5.673126705	5.973110356	5.523449181	5.74350009	6.19525518	6.251532708	5.502934641	6.701052019	5.323324211	5.245168693	5.703405848	5.344886729	4.73660671	5.662859154	5.371898738	5.445204444	4.784729259	5.643264486	5.224245099	4.701049812	5.035760818	5.243274223
ARFGEF1	7.030121538	7.244523926	6.440671436	7.572447398	7.066610058	6.780826448	6.932363477	6.892148037	6.780826448	6.233133732	7.040093341	5.924376629	6.852019082	6.457469942	6.748390124	6.516565011	7.060036949	6.954342719	6.785950368	7.119020945	6.808994223	7.036539377	7.000206127	6.854280234	6.272264464	6.595502721	6.461728733	5.993053963	6.185894103	6.386032892	6.619855495	6.602726597	6.244678108	6.303056706	5.913900616	6.142631017	6.213880329
ARFGEF2	5.753730677	5.343336708	4.897697599	5.793617891	5.432769718	5.324943122	5.663760939	5.798634011	5.275084104	4.884619222	5.434632962	5.079474019	5.698311623	5.65280079	5.398712099	5.040547975	6.082800196	5.563474176	5.723452969	5.974354671	5.98275662	5.974041978	5.713843463	5.703561655	4.726634906	5.462840399	5.265112301	4.507255227	4.64696435	4.397928313	5.624388503	5.463981011	5.452816839	5.214256102	4.901521019	4.537170638	3.98248691
ARFIP1	7.319303842	7.299558293	6.958314272	7.199787586	6.971386234	6.975276618	7.102176415	7.258324752	6.745925135	6.73258355	7.209614003	6.31665284	6.836970724	6.77430842	7.118301879	6.702322257	7.194656297	6.909314601	7.061598278	7.033673021	7.281841044	6.86112707	7.36916286	6.949339595	6.521559554	6.515314238	6.646207099	5.743758873	6.346827933	6.511544545	6.878676912	6.997291953	6.816021049	6.757556041	6.214607427	6.182518232	6.293930317
ARFIP2	6.3719825	6.564099027	6.599946155	5.813493081	6.645620523	6.441785125	6.672649572	6.591180874	6.62127759	6.822484517	6.322123482	6.879921246	6.781793411	7.060971805	7.118301879	6.898120436	6.920431698	6.864286483	6.826044609	7.18930747	6.589991485	7.196916343	6.601333983	6.764223998	7.219585806	6.805997488	6.920431698	6.770854644	6.829629424	6.727424588	6.619855495	6.992297455	6.946327334	6.612715593	6.805997488	7.070008752	7.074417702
ARFRP1	7.005192029	7.109439571	6.973246277	6.782408595	6.986421575	6.940375305	6.877423997	6.987454305	7.299360235	7.077203924	6.810741859	7.558860843	6.736648336	7.317460097	7.008328114	7.274655394	6.995220225	7.139458317	7.096680739	7.058775351	6.659674174	7.12173964	6.67612251	7.099433323	7.364176958	7.297151946	7.050065145	7.608486147	7.523656567	7.661231285	7.152430335	7.266994855	7.13677498	7.212055375	7.542729175	7.797950415	7.489677015
ARG1	2.612612543	2.491555881	2.747488897	2.345272423	2.716384859	2.453063686	2.707018015	2.748833424	3.260779777	2.806907978	2.582697132	2.957159132	2.387672828	3.399727165	2.429420445	2.580519581	2.293514828	2.571605869	2.716384859	2.851624751	2.608123518	2.525937212	2.193796792	2.691680851	2.841964026	3.177468636	2.99154108	3.62973651	2.695641658	2.690969835	2.548395499	2.557183069	2.866738265	2.806907978	2.686314178	4.726634906	2.981862058
ARG2	7.144797279	6.138833465	5.828459236	5.813493081	6.344913712	7.399078271	6.912385484	6.801857888	6.087786098	6.602726597	7.134825476	6.2713902	6.972405947	6.56811195	6.833369851	6.446278486	6.810741859	6.07379285	6.435125755	6.64709713	6.699492854	7.216963463	6.047898883	7.299558293	5.758716579	6.189548526	6.840657269	5.534350998	4.767664723	7.023632089	6.351079407	6.697622062	5.527993542	5.294168073	6.019148	5.663984445	5.373355454
ARGLU1	6.701052019	6.393992802	5.93298327	7.025879673	6.715785445	6.431813322	6.652671579	6.230020278	5.903307731	6.173199753	6.082800196	5.421458409	6.882115798	6.014901908	6.538440209	6.145050519	6.431813322	6.604124021	6.755879687	6.888079504	7.10763432	6.364960832	6.780826448	6.263911572	5.703871659	6.405055074	6.332095286	5.155422461	6.759220873	5.181121026	6.321215397	6.432913659	6.535361359	6.213155739	5.863782814	4.955986389	5.293305466
ARHGAP1	8.22673797	8.575354979	8.212602681	7.542634613	8.369672905	8.067189112	8.350800961	8.166242361	7.748091397	7.871329135	8.396258631	8.479201185	8.527402957	8.378617541	8.677929818	8.514710523	8.286568791	8.285173772	8.419790707	8.45446493	8.660562827	8.49997919	8.645553721	7.984986317	8.176878952	8.299507983	8.705384543	8.107076327	8.438967727	8.705488236	8.3718774	8.440701928	8.48995563	8.170999026	8.379696466	8.326456006	8.495304991
ARHGAP10	6.052884785	6.193867832	6.679583514	6.171246502	6.695738324	6.242349053	6.472869644	6.260116994	6.302179875	6.412935666	6.521559554	6.608345407	6.340374905	6.366944662	6.168528454	6.817792978	6.312151679	6.34396156	6.705761885	6.596892469	6.420762096	6.635596962	6.342067089	6.163849087	6.511587751	6.29479591	6.740939233	6.252320857	5.743326069	6.406114757	6.420762096	6.123254771	6.555408479	6.62270459	6.635596962	6.760882841	6.584111524
ARHGAP11A	3.310638795	3.10193704	3.742955889	3.458283064	3.969329905	3.260779777	3.506137724	3.150122975	3.609792903	3.8457636	3.280723384	3.66124464	3.551412526	3.218676606	3.449177174	3.725185854	3.250807974	3.362099502	3.077233032	2.921911276	2.976446305	3.377939843	3.190977152	3.201999526	3.460215849	3.628528852	3.679595528	4.058524065	3.610952818	4.367805516	3.275086403	3.256412815	3.247633559	3.376280771	3.408010524	3.799257172	3.582236969
ARHGAP12	7.070008752	6.834267737	6.659674174	6.996066888	6.705761885	6.322123482	6.522814626	6.631309829	6.451756929	6.452891652	6.421841518	5.974668451	6.009311025	5.662859154	6.048557074	5.994436536	6.471700536	6.424011548	6.064254021	6.114927723	6.151986008	6.244678108	6.112715607	6.373980305	5.723815266	6.01413622	5.763702481	5.62409723	5.713150976	5.532553654	5.95289261	6.652671579	5.643264486	6.053331797	5.863782814	5.903307731	5.683549158
ARHGAP15	6.022969374	6.714192755	6.241578038	7.284257143	6.415078634	6.342067089	5.873529862	5.708343862	5.494463783	6.333023695	5.973110356	6.195952467	6.209955801	5.853968078	5.558673939	5.592799247	5.903307731	5.87366788	6.03418334	5.783576959	6.938404932	5.733476529	6.760882841	5.933705371	6.501615947	6.29479591	6.581390376	6.202461839	7.453248017	6.28562357	6.241578038	6.612715593	6.284772349	6.223144735	6.665667643	6.182518232	6.293930317
ARHGAP17	7.718175986	7.724823855	7.734778525	8.357517404	7.928636249	7.588542539	7.631593223	7.584372512	7.4788527	7.631593223	7.488824503	7.835465864	7.644565945	7.543773296	7.448223174	7.440330776	7.61845795	7.764848849	7.497623154	7.480494505	7.904007914	7.487599593	7.797950415	7.614755122	7.738119593	7.758235723	7.598514343	7.030121538	8.408792634	7.73151781	7.545639797	7.601626233	7.357293309	7.911285121	7.627929438	7.598514343	7.714817607
ARHGAP19	3.809228975	3.777358815	3.971913297	3.960131612	3.753823357	3.614778805	3.695928655	3.556428645	3.893989306	4.040549029	3.574891591	3.751769919	3.852379689	3.636098729	3.924063887	3.865758905	3.704525037	3.937458792	3.708717335	3.594653735	3.608567845	4.10965975	3.93387652	4.107565016	4.616945067	3.693681995	3.864073895	4.272917842	4.013287394	4.623849288	3.728023884	3.985609549	3.723752676	3.695928655	4.545684626	4.347706369	4.192618129
ARHGAP22	4.726634906	5.173230483	5.564660483	5.167549406	5.021803743	4.866240157	4.884619222	5.216764162	5.454576569	5.713705921	5.135478854	5.532100417	4.524539687	4.999007104	4.278979219	4.920056788	4.846296549	4.542836827	4.751167613	4.458173906	4.499510802	4.430413682	4.656832281	5.003124259	5.564266409	5.382651916	4.746578513	6.072828392	5.602508968	5.361857806	4.7981509	5.134344131	5.011780183	5.044443164	5.262369192	5.693899855	5.273292969
ARHGAP24	5.713843463	5.203249229	5.664207183	5.455739661	5.703405848	5.444604765	5.96343083	5.919020876	5.87339232	5.434014022	6.102743803	5.723209341	5.668214907	5.994785179	6.008566614	5.853863485	6.262292661	5.923699122	5.933947737	5.873945349	5.883209921	5.994089099	5.723815266	5.863661631	5.23519689	5.522981762	5.574238212	5.135478854	5.300758036	4.387887381	5.435249774	5.533903986	5.703405848	5.683738931	5.302463434	4.9859018	4.843024282
ARHGAP25	6.396912009	6.178858459	5.514887134	7.035817268	5.75352365	6.052884785	5.573859971	5.798634011	5.29004181	6.118260273	5.668970346	5.677946701	5.337151027	5.657829972	5.398712099	5.246387085	5.409703453	5.723574152	5.618205585	5.622922044	6.161940678	5.452816839	5.778660186	5.743586649	6.636235296	6.229642767	6.31713758	5.903307731	7.558860843	6.586851537	5.728912537	6.123254771	5.603170245	6.013375811	6.139430724	5.713843463	6.574105276
ARHGAP26	5.185337872	5.363349205	5.216247036	5.227174976	5.533005322	4.9859018	5.034454168	5.176635207	5.344886729	5.19427811	4.836324746	5.351049858	4.915796999	5.290699672	5.578669169	5.351816874	4.9859018	5.19324298	5.442793279	5.181121026	5.196337696	5.48288752	5.225225086	5.223261726	5.594181819	5.001756623	5.833505106	5.594181819	6.115485552	5.883986281	4.927561609	5.204267106	5.573099563	5.733683913	5.412722598	5.474520176	5.483424187
ARHGAP28	4.48731162	3.722324448	4.763309555	4.36260421	4.249989595	4.392579486	5.004487179	5.372263863	4.87621196	5.269195582	4.965958193	5.164970117	4.534571925	4.908481825	4.403949407	4.834708864	4.796437531	5.343336708	4.836367877	4.563603694	4.783218895	4.786250075	5.110549345	5.203249229	5.105563443	4.806297195	4.582043754	5.175366068	4.23457141	4.412989711	4.793173565	5.134344131	4.545684626	4.679844797	5.277404533	4.906127371	5.123199241
ARHGAP29	6.780826448	6.444024045	5.524841804	6.141433717	7.036539377	6.192490035	5.733683913	6.250084756	5.87339232	5.763650902	6.252320857	5.169999299	5.507699086	5.843909713	6.768385354	5.351816874	6.890516287	6.283924069	6.655644083	6.406114757	6.918495592	5.974041978	7.568598932	6.103811595	5.394745747	5.412722598	5.803589695	4.965958193	6.175835738	4.016372888	5.823481901	6.083298786	5.823688573	6.043342801	5.392675477	5.055704425	6.00374911
ARHGAP32	6.022969374	6.293930317	6.271442047	5.634616371	5.969030198	5.758716579	6.068315291	6.29522983	6.112715607	6.103276779	6.092771999	6.004843544	5.693295504	6.160748192	6.048557074	6.320766833	6.222405446	6.338958436	6.119383603	6.140030053	6.316238062	6.324866591	6.332095286	6.243899075	5.958152651	5.823688573	5.713843463	6.102743803	5.421458409	5.823740688	5.903119261	6.068315291	6.019148	5.978414324	6.124395384	6.357024795	5.933705371
ARHGAP33	6.381954304	6.388989678	5.98275662	6.032120172	6.099336483	6.471700536	6.153221761	6.194907442	6.227391348	6.527809124	6.082800196	6.371973844	5.256893117	6.160748192	6.058554689	6.129989121	6.102743803	6.248902199	6.03418334	5.969334205	5.649275178	5.989077319	5.688913954	6.083799098	6.666150706	6.159477845	6.032941178	6.790798251	6.301565293	6.707342724	6.271442047	6.517820128	6.209595647	6.173199753	6.58046738	6.53651726	6.609127146
ARHGAP35	7.279416628	7.364598909	7.575503807	6.678063847	7.527693835	7.448937289	7.471769281	7.1931152	7.72814779	7.651571215	7.458909093	7.925991143	7.44392117	7.815349135	7.558196939	7.590944759	7.11986777	7.474667642	7.377340429	7.289716792	7.11758899	7.317199067	6.930403502	7.384611406	7.778006808	7.627929438	7.498796307	8.007358291	7.362722737	7.440330776	7.356501068	7.641582219	7.457528912	7.242022364	7.728165042	7.648373361	7.544711382
ARHGAP4	5.783646088	5.743586649	5.524841804	5.773742701	5.633240926	5.953166749	5.444003019	5.256893117	5.524379194	5.903496851	5.634069034	6.004843544	5.096377297	5.622625697	5.558673939	5.522512721	5.334914926	5.753592897	5.522981762	5.371898738	5.604479163	5.422746158	5.195309675	5.563474176	6.531531358	6.29479591	5.993053963	6.132659214	6.930213068	6.516565011	5.514887134	6.083298786	5.703405848	5.543892982	6.054230461	6.23237725	6.333955311
ARHGAP44	4.896155567	5.133205489	4.723490875	4.452042565	4.425401902	4.93105688	4.714806284	4.730200582	4.866240157	5.024465171	4.79145163	5.059357291	4.675023268	4.787781452	4.808852814	4.899974924	4.801423433	4.938083643	5.006768403	4.889933992	4.927561609	4.716085152	4.761536219	4.747964921	5.095591639	4.94161526	4.671789986	5.369816238	4.566497435	4.889933992	4.7981509	4.91958071	4.9315917	4.859646731	5.367616576	5.120521148	4.868039904
ARHGAP45	4.751564415	5.033143004	5.042040313	5.982432197	4.67097913	4.701705397	4.355202415	4.965958193	4.582043754	5.034454168	4.23801653	4.888365096	4.394120583	4.662051897	4.338964909	4.593726491	4.252974235	4.677921182	4.285072056	4.202130134	4.877788259	4.360248759	4.741592612	4.552843075	5.394745747	5.21726317	5.150436559	5.085619836	6.532907674	5.602840179	4.335258749	4.989503684	4.590790648	4.794718255	5.096980446	4.786465728	5.383361702
ARHGAP5	7.259473021	7.174480187	6.729356864	7.214693978	6.876162411	7.000206127	7.102176415	6.882115798	6.102743803	6.652671579	7.468880896	5.481808595	6.240052517	5.974668451	6.428466444	5.612881111	7.11986777	6.61413027	6.425102195	6.627015266	6.818948893	6.385007953	6.790798251	6.403999051	5.304999515	5.933947737	6.322123482	4.567086049	5.190116028	5.56267645	6.341124737	6.532803622	5.74350009	5.833573877	5.663311607	5.62409723	5.53345543
ARHGAP6	5.200295577	4.883049276	5.325748405	4.938984721	5.242322071	5.419675256	5.049437662	5.256893117	5.12550705	4.9445532	5.449590667	5.019123833	5.31708655	5.230349485	5.183763377	5.080711704	5.549308703	5.308314838	5.237310291	4.940138653	5.236156376	4.961662381	5.115535247	5.033143004	4.975929996	5.142086468	5.000859505	4.522212932	4.083695944	4.784504203	5.216247036	4.495048364	5.382651916	5.064421157	4.470507923	4.447424405	4.502811833
ARHGAP8	7.718175986	7.784861346	7.466002437	7.035817268	8.22934306	8.107076327	7.591637237	7.925468631	7.61845795	7.411835303	7.528711718	7.302372551	6.711567739	7.402956195	7.538201709	6.928243232	7.668316968	7.444648897	7.497623154	7.430289843	7.356501068	7.497623154	7.099924163	7.374605157	7.917612058	7.277104826	7.020149734	7.239529413	6.990563254	6.978447894	7.505821117	7.481758277	7.95870693	7.311945339	7.477576033	6.910459895	7.394617654
ARHGDIA	8.735299953	8.950589299	8.511242779	8.675520445	8.986121868	8.825046186	8.785322303	8.768176688	8.755243561	8.890206764	8.785158971	8.982119405	8.462193405	8.9267984	8.802900006	8.700467769	8.770201266	8.730451831	8.454873169	8.810918024	8.595857473	8.560120552	8.690426837	8.650401843	9.149129803	8.971086527	8.505948471	9.288735053	9.243636879	9.664397263	8.949248255	8.900195761	8.75557998	8.745366317	9.101392812	9.039439963	9.215754884
ARHGDIB	8.007358291	8.495304991	7.525730457	8.774896395	8.058942534	8.166907148	7.331923332	7.985662063	6.920431698	7.801406161	7.568598932	7.322489279	7.52417908	7.372781101	7.728156394	6.898120436	7.61845795	7.55471763	7.146798541	7.199348402	8.232512021	7.457528912	7.947527469	7.394617654	7.558627129	8.199272379	8.136991737	7.269444824	9.344220523	9.026798067	7.844279894	8.180988023	7.367316869	7.791417164	7.93865981	7.967471076	8.425261251
ARHGDIG	4.008665047	3.882424425	4.340236084	3.577534204	4.260013155	4.118354887	3.95564256	3.701896107	4.427480798	5.004487179	4.587029656	4.616789257	3.621638197	4.053520851	3.909067464	3.966168227	3.520046671	4.192618129	4.300107397	3.905922634	3.56377183	4.300107397	3.829172582	4.542836827	4.477339816	4.550696406	4.008665047	4.776493924	4.294921597	4.327641787	3.782774568	4.3951584	4.400343001	3.95564256	4.410366561	4.826352942	4.602874318
ARHGEF1	6.720995626	6.704186507	6.589991485	6.956316508	6.83606817	6.711023823	6.552781615	6.490858486	6.950347109	7.082198422	6.611305787	6.990563254	6.189891323	6.809512695	6.638416359	6.616974334	6.601333983	6.974355216	6.826044609	6.606933401	6.580036815	6.826044609	6.521559554	6.874292731	7.309332039	7.12675142	7.279416628	7.758063201	7.976282965	7.621067556	6.818948893	7.331923332	6.805997488	6.772539535	6.946327334	7.189670395	7.324573915
ARHGEF10	5.29004181	5.303311714	5.440227109	4.854515163	5.152110028	5.010831309	5.174300117	4.98602267	4.9859018	5.643782946	5.025789014	5.069415655	4.996054909	4.999007104	5.268743104	4.955200051	5.215253283	4.948089892	4.9315917	4.854790729	5.022130973	5.046862644	5.285055908	4.968102389	5.329929024	5.107004006	5.225225086	5.175366068	5.039240562	4.869852127	5.056972318	4.899602717	5.122039347	4.959536695	5.372628356	5.339900828	5.003124259
ARHGEF10L	7.22955761	6.383986554	6.789084883	6.678063847	7.12675142	7.329275646	7.082198422	7.303469827	7.768035004	7.212055375	7.36916286	7.39289783	7.1931152	7.563890025	7.628180244	7.621067556	7.548655325	7.514692636	7.357293309	7.380085182	7.19722635	7.517670274	6.970290716	7.214505181	7.768035004	7.517670274	7.020149734	7.778006808	6.658637229	7.309798657	6.968268942	7.351901324	7.317199067	6.792517528	7.567788076	7.179698592	6.754217749
ARHGEF11	6.930403502	6.909314601	6.858767573	6.588625492	6.971386234	7.005192029	6.95234147	6.636325948	6.845643171	6.932363477	6.755896939	6.799454331	6.646358187	6.713958234	7.078311419	6.707342724	6.950347109	6.84927711	6.670679423	6.752526919	6.5352408	6.816021049	6.706037921	6.789239619	7.209614003	6.695738324	6.701052019	6.905473993	6.8648337	7.425269377	6.893608917	6.927368979	6.966374454	6.647677081	6.971386234	6.800770055	6.879295856
ARHGEF12	6.342067089	6.333955311	6.196782023	6.121558527	6.199572086	6.332095286	6.29306771	6.616261471	5.913279535	6.083298786	6.197475937	5.436545955	6.139730129	6.140631463	6.138535609	6.210316579	6.322123482	6.323949063	6.264725229	6.461339884	6.679583514	6.31484303	6.835671368	6.338958436	5.549308703	5.903877055	5.843476909	5.120521148	5.255495396	4.915036322	6.370988747	6.113265775	6.159477845	5.903496851	5.553052443	5.529365096	5.593492921
ARHGEF15	6.31713758	5.618508542	6.286374052	6.141433717	6.049218681	6.381954304	6.193177746	6.230020278	6.272264464	6.837468012	6.267278562	6.578170314	5.873875802	6.06519373	5.888595234	6.059702595	5.968124454	6.37898343	5.908888836	5.949252341	5.848368576	6.064254021	5.868406418	6.338958436	6.755896939	6.344913712	6.197475937	6.740939233	5.939464175	6.094845858	6.221668698	6.532803622	6.29479591	6.34800719	6.750867906	7.139811377	6.5791084
ARHGEF16	6.342067089	6.584111524	6.550172805	5.873118652	6.745856126	6.521559554	6.273089717	6.410600576	7.129839574	6.872429499	6.62127759	7.312430915	5.96918207	6.72904578	6.878359119	6.767588317	6.87057268	6.914317725	6.675691204	6.616974334	6.430716766	6.795973928	6.352038893	6.844273986	7.36916286	7.106704299	6.73096743	7.61845795	6.47758667	6.506524079	6.888631582	6.862440502	6.595502721	6.662660575	7.247034145	6.970290716	6.904311477
ARHGEF17	8.097104523	7.514692636	7.834325224	7.661885754	7.647976559	7.847809433	7.921274117	7.574340274	7.778006808	7.661560212	7.897668451	7.915932779	7.76495281	7.946107872	8.258029989	7.781722471	7.937555665	7.994992565	8.359649345	8.173318828	7.675050506	8.289484423	7.887696647	7.924948826	7.72814779	7.878518448	7.758063201	7.877724844	7.362722737	7.64114942	7.874143904	7.861340139	8.109060336	7.94125211	8.109060336	7.598514343	7.974980068
ARHGEF18	7.608486147	7.604748873	6.928450262	7.582384993	7.547740955	7.139811377	7.162110393	7.213179678	7.020149734	6.792517528	7.109895967	7.161555449	7.453953408	7.463306381	7.888118234	7.470453572	7.797950415	7.434642648	7.808353525	7.681313149	7.814415885	7.647976559	7.379134664	7.444648897	7.129839574	7.487599593	7.698232379	6.611305787	8.438967727	7.259593996	7.356501068	7.811395157	7.597858757	7.581648241	6.705761885	6.671136608	7.274542672
ARHGEF2	7.389106467	6.929327098	6.983200946	7.597291386	6.876162411	7.040093341	6.992297455	6.95234147	6.686094314	7.22703887	6.835671368	6.77430842	6.676454903	6.724016598	7.013326921	6.471380816	6.805755957	6.984361465	6.821032829	6.561749206	6.848812903	6.555408479	6.845643171	6.539083406	7.573584834	6.831056389	6.830685466	7.03510744	7.800261588	7.334900987	6.823926228	7.311945339	6.981409795	7.017269946	7.151810321	7.074994654	7.404623903
ARHGEF26	2.732274186	3.702311951	4.151097355	3.776286104	4.149753991	2.961625669	3.096588873	3.300606556	3.510074867	3.40624776	3.769341761	3.9831123	3.410961183	2.957159132	2.879313119	3.464121616	3.141118134	3.692305703	3.157421515	3.423957887	3.275086403	3.428057645	3.270751581	3.252030768	3.400385028	3.27770424	2.961625669	3.270751581	3.299143522	3.484203481	4.459692123	3.556082706	3.377939843	3.146533855	3.56838749	3.230864366	3.542211975
ARHGEF28	6.770854644	7.314567666	6.420762096	6.707876632	7.637952999	6.62127759	7.291967346	7.313502066	6.880544484	7.39185731	6.760882841	7.040855076	6.801857888	6.960388161	6.978335269	7.199348402	7.548655325	7.464661394	7.627929438	7.701395013	7.565549137	7.838424206	7.179698592	7.604748873	6.551474965	7.13677498	6.411869715	7.030121538	6.588228679	6.205296113	6.828903563	6.972319462	7.287128386	6.872429499	6.826044609	6.900488091	7.074417702
ARHGEF3	6.720995626	6.524074033	6.390898086	7.483009043	6.625573402	6.551474965	6.992297455	6.761728933	6.23237725	6.752561542	6.850629073	6.377003026	6.821922366	6.115485552	5.878597619	6.145050519	6.352038893	6.333955311	6.224630987	6.526605944	7.047906301	6.5754556	7.299360235	6.604124021	6.23237725	6.334890151	6.48167234	6.003025767	6.56811195	6.325787299	6.450626106	6.552781615	6.264725229	6.013375811	6.154466065	6.262292661	6.263911572
ARHGEF38	5.045732621	4.532830578	4.609012171	4.08435155	5.242322071	5.753730677	4.335224422	4.815474611	4.866240157	4.654872306	5.035760818	4.848131638	3.711928346	3.882528656	4.308972064	4.377846448	4.726634906	4.212630626	4.440437242	4.207150601	4.429828113	3.959306345	4.48731162	4.402749348	5.344886729	4.039494827	5.025789014	5.524379194	4.677139444	4.588706025	4.857878919	4.415136393	4.229942474	4.445103382	4.510602165	4.188157512	4.873043028
ARHGEF4	3.699539136	4.122574389	4.80810557	3.666972559	4.239966035	4.09841128	4.095488509	4.223572523	4.267931941	4.72479528	3.998693244	4.445797063	4.654958791	4.023345758	3.909067464	4.126823143	3.689567332	4.282674365	4.209895354	4.096700346	3.961958627	4.260013155	3.978749636	4.282674365	4.218072923	4.37027232	4.427480798	4.507255227	3.882528656	4.156945939	4.091369336	3.895708582	4.039494827	4.135444495	4.510602165	5.195309675	4.622886815
ARHGEF40	6.760882841	7.45965827	6.629810164	6.141433717	6.690726544	6.431813322	6.357996186	6.530987441	6.307165777	6.462880648	6.915445796	6.382032209	6.430665054	6.377003026	7.013326921	6.496483147	6.581390376	6.353967808	6.760891467	6.797711114	7.037951631	6.28978413	6.9254176	5.928702246	6.795784153	6.379996173	6.48167234	6.401897911	6.105427188	6.235418909	6.50537679	6.40294667	6.84609173	6.472869644	6.344913712	5.783646088	6.619133394
ARHGEF5	5.933223142	6.033767856	5.863300581	5.793617891	6.224630987	6.072828392	5.843562873	6.109633413	6.272264464	6.133243768	6.262292661	6.035018637	5.778569533	6.15571901	5.878597619	6.175173316	6.292208071	6.213880329	6.174513185	6.185214248	6.062393979	6.515314238	6.042912981	6.253905323	6.362010697	6.134418944	6.12268741	6.072828392	6.346827933	6.245459841	6.082303319	6.253111724	6.395031513	6.053331797	6.064254021	6.052884785	6.263911572
ARHGEF6	6.691080215	6.514067785	6.948359602	7.194818788	6.114371823	6.461728733	6.343012692	6.601213113	5.883364124	6.662660575	6.431813322	6.397119755	7.163018484	5.984726815	6.458459289	6.335828231	6.332095286	6.434017797	6.495267117	6.175173316	6.799039553	6.344913712	6.601333983	6.474042791	6.471700536	6.685714764	6.461728733	6.162574625	7.322489279	6.516565011	6.132076669	6.702616561	6.705761885	6.972319462	6.455172876	6.551474965	6.734205252
ARHGEF7	6.347052991	6.028764732	6.102212659	6.688001442	6.625573402	6.376968402	6.123254771	6.781793411	6.48167234	5.993397819	6.127673312	6.256302654	6.119665652	6.115485552	6.333489101	6.034600265	6.506601849	6.434017797	6.269737009	6.536646876	6.341124737	6.390019733	6.147616919	6.37898343	5.853448713	6.179524966	6.28722217	6.137645116	6.095368823	5.437164798	6.281396717	6.582748604	6.184536746	6.328029197	6.204583866	6.112715607	5.633517915
ARHGEF9	6.740939233	7.219508305	7.142475665	7.140162015	7.066610058	7.070008752	7.481758277	7.178066842	7.264458922	7.087192921	7.005192029	6.804483513	6.731632217	7.287285004	6.998330499	6.913181834	6.985248422	7.184486435	6.971386234	7.124041411	6.878676912	7.031527597	6.840657269	7.419633276	6.98026252	6.956350894	6.850629073	6.87057268	6.377003026	6.28562357	7.003110286	6.857446004	6.665667643	6.84246251	6.896209532	6.930403502	6.899308353
ARID1A	7.154769083	7.079420826	6.828903563	7.115318028	7.071621838	7.134825476	7.072209426	6.897164157	6.725981528	6.762550539	6.855614975	6.879921246	6.611245351	6.794425149	7.143295916	6.53162641	7.109895967	7.039395832	6.951339114	6.953345563	7.10763432	6.811009269	6.995220225	6.999370838	6.745925135	6.805997488	6.9254176	6.327109384	7.297343368	7.033673021	7.037951631	7.167104892	7.056586498	7.012275448	6.700750105	6.506601849	6.639145891
ARID3A	6.212433643	6.393992802	6.241578038	6.240809667	7.016492256	6.740939233	6.722594553	6.882115798	6.62127759	6.822484517	6.62127759	6.346827933	5.798634011	6.195952467	6.258506989	6.19525518	6.541503161	6.61413027	6.515314238	6.416155689	6.400852756	6.144442504	6.411869715	6.434017797	6.421841518	6.725809005	6.381954304	6.292208071	6.387061391	6.275582638	6.599946155	6.382968677	6.364960832	6.323034699	6.114371823	6.272264464	6.313942814
ARID3B	4.587029656	4.692930555	5.047017648	4.81973358	4.751167613	4.766522121	4.914586211	4.755281178	5.075648032	5.16431112	4.906127371	4.968832011	4.855603566	4.938656918	4.688881434	4.940138653	4.636888674	4.983111762	4.831356096	5.030507043	4.897697599	4.9315917	4.766522121	5.273292969	5.145450657	5.011780183	4.896155567	5.693899855	5.210232757	4.970261449	4.71851354	4.804707251	4.911544579	4.544993346	5.101992226	5.544322801	4.963099265
ARID4A	5.394745747	4.983111762	5.106745667	6.389873592	5.412722598	4.916099175	5.254212088	5.678247146	4.826352942	5.453992015	5.644040837	5.069415655	5.06628058	5.009065469	5.098783649	4.889933992	5.344886729	5.443399193	5.011780183	4.940138653	4.847924249	5.061897985	4.896155567	5.033143004	4.926070978	4.741144053	4.896155567	4.537170638	5.049298926	4.889933992	5.076881657	5.284179077	4.711073372	4.804707251	4.731120493	5.085619836	4.702936803
ARID4B	5.12550705	5.478421063	5.38049909	5.967525804	5.147098248	5.005845407	5.439008521	5.216764162	5.215253283	5.394058037	5.205281479	5.144853388	5.276957595	4.9436861	5.158769339	5.221284755	5.175366068	5.253280472	5.046862644	5.20120289	5.35063508	5.588134904	5.524379194	5.22826485	4.881197862	5.292439873	5.225225086	4.816381139	5.300758036	5.166059628	5.151541682	5.069415655	5.046862644	5.229239597	4.64592023	4.686747692	4.858033655
ARID5A	5.185337872	5.203249229	5.096790997	5.475614851	5.252345632	5.424661158	5.274190081	5.457537893	5.464548373	5.573859971	5.394745747	5.793617891	5.467570131	5.280641307	5.468695404	5.843822553	4.936042782	5.393367951	5.522981762	5.050588907	5.475068454	5.182180709	5.354858533	5.493430436	5.793617891	5.553052443	5.933223142	5.594181819	6.165777374	6.185214248	5.007198968	5.643782946	5.593146684	5.503936997	5.673335167	5.753730677	6.123824093
ARID5B	7.538683521	7.744836352	7.346546398	7.463133853	7.597858757	7.72814779	7.341912328	7.654598184	7.159754985	6.672649572	7.807922219	7.171613814	6.972405947	7.111263627	7.118301879	7.651190352	7.638401557	7.414630151	7.547740955	7.46041264	7.953781263	7.858471327	8.495976667	7.614755122	6.252320857	7.106704299	7.020149734	6.062856589	7.000621619	6.486442215	7.466002437	6.95234147	7.317199067	7.471769281	6.705761885	6.302179875	7.094430199
ARIH1	7.124853672	7.024386459	6.988178281	7.348851511	6.971386234	6.880544484	7.032253441	7.19813132	6.701052019	6.872429499	6.955333011	6.502732581	7.107841171	6.708929051	7.228275644	6.898120436	7.159754985	6.944336471	7.12675142	7.119020945	7.256954369	7.036539377	7.543669423	6.874292731	6.461728733	6.906233092	6.740939233	5.953166749	6.970446526	6.576810605	7.023019626	6.887412993	7.041551157	7.067214928	6.500278897	6.626263492	6.734205252
ARIH2	6.252320857	6.198870956	6.176872683	6.206028084	6.415078634	6.12268741	6.168205255	6.179859084	6.451756929	6.747567044	6.167560526	6.311623658	6.179859084	6.170806556	6.248509374	6.185214248	6.760882841	6.388989678	5.913900616	6.129989121	5.718957867	5.994089099	5.838491008	6.398995927	6.691080215	6.324866591	6.581390376	6.631249394	6.77430842	6.496483147	6.420762096	6.522814626	5.858771034	6.45788615	6.670679423	6.137645116	6.358970933
ARL1	6.890516287	7.094430199	7.11758899	6.996066888	6.685714764	7.020149734	7.301956343	7.303469827	6.551474965	6.762550539	6.950347109	6.175835738	7.574340274	6.910096339	7.068313804	6.797711114	7.020149734	6.854280234	7.206939903	7.329880521	7.19722635	7.206939903	7.438965485	6.954342719	6.531531358	6.745856126	7.079980556	5.883364124	5.612567332	5.793617891	6.779130213	6.652671579	6.785950368	6.792517528	6.184536746	6.3719825	5.673542909
ARL14	1.63537579	1.641024757	2.030752663	1.699328747	1.714028823	2.85193583	1.698129382	1.896093128	1.984388916	1.738085367	1.695206612	1.800447227	1.735577308	1.870855777	1.809568315	1.837490596	2.024276131	1.691055999	1.563675417	1.566385426	1.801795255	1.714028823	2.672443365	1.641024757	1.894642684	1.693981702	1.765009237	2.064163345	1.699863583	2.028268309	1.483245818	1.598239418	1.954594271	1.817997338	2.004712073	2.582697132	2.081299692
ARL15	5.893335927	5.753592897	6.400852756	6.419686377	6.044206901	6.003025767	6.313045702	5.908988637	5.364830337	5.483959004	5.993053963	5.14988257	5.818698488	5.994785179	5.598664399	5.251407552	6.421841518	5.853655383	5.663311607	5.894027214	5.893164591	5.863782814	5.424661158	6.033767856	5.494463783	5.593146684	6.003025767	4.916099175	4.73748963	4.809606534	5.584569823	6.063320793	5.242322071	5.723694917	5.643264486	5.135478854	4.893055525
ARL2	7.349219253	7.834892589	7.545639797	6.827127773	7.547740955	7.658345165	8.031153077	7.674662661	7.628429754	7.541692255	7.349219253	7.905874414	8.1762746	8.217683711	8.188046684	8.18335976	7.548655325	7.774855098	8.038895413	7.892172726	7.943826593	8.22934306	7.568598932	7.854905086	7.628429754	7.637952999	7.628429754	8.097104523	7.302372551	7.831927132	7.585458476	7.741472183	8.068966095	7.771439172	7.627929438	7.518739914	7.614755122
ARL2BP	5.87339232	5.558471051	5.928005935	5.828399474	5.883829935	5.798603793	6.013375811	5.768537295	6.087786098	5.778634397	5.98308216	5.461691866	6.285197591	5.622625697	6.013565421	5.934190943	5.918265436	5.878671004	6.274748789	6.099866324	6.256510043	6.194560306	5.978096258	5.938708495	5.778660186	5.693382288	5.813561499	5.808575597	5.803676256	5.944231875	5.997688625	5.873529862	5.447805059	5.913485848	5.347569455	5.953166749	5.793617891
ARL3	5.768688382	5.953717868	5.559683148	5.336488521	5.923924176	5.808575597	5.968425328	5.939085354	6.117701508	5.638788448	5.803589695	6.266361018	5.984230428	6.356886298	6.458459289	6.340848698	5.918265436	6.088802223	6.405055074	6.165132384	6.092257989	6.379996173	6.267278562	6.128827217	6.047898883	6.214607427	6.052884785	6.237363152	5.511983688	5.904068146	5.947915275	6.038348302	6.379996173	6.048337299	6.264725229	6.167560526	6.043774104
ARL4A	6.581390376	6.734205252	6.092257989	6.409748782	6.29479591	6.381954304	6.40294667	6.029375503	6.242349053	5.983408822	6.292208071	5.984726815	6.641342068	6.195952467	6.518444979	6.084804926	6.212433643	5.763599146	6.154466065	6.245459841	6.599946155	6.354937272	6.411869715	6.043774104	5.813561499	5.833712133	5.953166749	5.275084104	6.256302654	6.145050519	6.191804688	6.07330979	6.475219996	6.343012692	6.184536746	6.391926107	6.4140053
ARL4C	5.479506078	6.794242743	4.902674934	5.972494602	5.969030198	5.095591639	4.42512539	5.292005953	4.801423433	5.209261604	5.384773944	5.009065469	4.348975508	4.968832011	4.253985182	4.573644627	4.846296549	4.928077395	4.615849548	4.568624161	5.594524493	4.67097913	5.948180847	4.632893063	5.564266409	5.061897985	5.683928052	4.975929996	6.56811195	5.502430857	5.579592488	5.718700419	5.021803743	4.939558702	4.811308976	5.379788042	6.684174009
ARL4D	4.09841128	3.847402555	4.13616535	3.875662054	4.495566824	4.502269325	4.215356466	4.318878792	4.357678173	4.160416986	4.233030628	4.304979961	3.942669838	4.174221224	4.243987567	4.131843609	3.973763735	3.977483786	4.10965975	4.151925473	3.847479923	4.11467153	3.923904717	4.392743099	4.297847351	4.184836453	4.228044726	4.73660671	4.013287394	4.558583228	4.330281414	4.350207917	4.234954255	4.030560033	4.260013155	4.427480798	4.112568141
ARL5A	6.242349053	6.34396156	6.142031339	6.499187137	5.984065538	6.192490035	6.263100721	6.169826845	5.594181819	5.274190081	6.332095286	5.049298926	6.209955801	5.803676256	5.898592849	5.47230806	5.993053963	5.903686625	6.084301142	5.914109078	6.072348649	5.943971297	6.292208071	5.843649134	4.597001459	5.873806374	5.763702481	4.257960137	5.672917519	3.845677041	5.713980532	5.763650902	5.452816839	5.613815957	4.420390121	4.766522121	4.99311801
ARL6IP1	7.528711718	7.374605157	6.769175543	7.324007523	7.247034145	6.920431698	7.461780284	7.52417908	6.401897911	6.103276779	7.269444824	6.276419382	7.052663857	7.272197458	7.618182629	6.9182023	7.877724844	7.264536423	7.718141482	8.113073234	7.565549137	7.577811637	7.648373361	7.474667642	5.743758873	6.805997488	6.890516287	4.906127371	6.558053585	6.064723061	7.336591729	7.032253441	6.765903247	6.922374481	6.234654548	5.773674284	6.14383659
ARL6IP4	7.942541567	8.045023808	7.968713268	7.885481641	7.983765831	7.962485174	8.066114564	7.830162362	8.346399613	8.16101003	7.917612058	8.549609736	8.070936093	8.428909363	8.043081266	8.318912345	7.862767138	8.160095666	8.068966095	8.27372815	7.77957454	8.129107457	7.872738942	8.215130033	8.471047158	8.244378401	7.847809433	8.730314052	8.081895791	8.399239803	7.913962584	8.091087055	8.068966095	7.951241106	8.49997919	8.3114983	8.040020684
ARL6IP5	8.027301898	8.335205015	7.938849258	8.471799747	8.023860073	7.768035004	7.846356644	8.01575878	7.503782209	7.396851808	7.907640255	7.307401733	8.662838181	7.468335563	7.848127774	7.952418319	8.022315996	7.879920707	7.968730491	7.696374547	8.725268182	7.317199067	8.301526497	7.679795737	7.349219253	7.527693835	7.882710746	6.62127759	8.036633152	7.555801496	7.889075909	7.696521699	7.718141482	8.036147575	7.377340429	7.060036949	7.634767619
ARL8B	6.641221197	6.984361465	6.699492854	6.976191698	6.956350894	6.770854644	7.092187419	7.163018484	6.800770055	6.642682582	6.770854644	6.638520501	7.44392117	7.040855076	7.128299494	7.09893908	7.199642199	6.934330222	7.437481791	7.179266538	7.386365078	7.096680739	7.458909093	6.88429898	6.312151679	6.775926807	7.099924163	6.272264464	6.759220873	6.73746552	6.888631582	6.862440502	6.996445135	7.052231433	6.5754556	6.940375305	6.594117773
ARMC1	6.202461839	6.173855335	5.783663222	6.519062327	5.964018418	5.913279535	6.113265775	6.109633413	5.893335927	5.713705921	6.032941178	4.717372901	6.591180874	5.451633502	5.658650089	5.442185264	5.943194945	5.693555406	6.03418334	6.476401282	5.91307393	5.883829935	6.212433643	6.043774104	4.776493924	5.081945105	5.604153623	4.547142441	4.868248367	4.809606534	5.893164591	5.493948001	5.533005322	5.374080044	4.39031944	4.198129316	4.853030531
ARMC4	3.121174527	3.001874555	3.215358383	2.404897993	3.237609998	3.041400098	2.677051026	3.611605958	3.510074867	2.896808946	3.809228975	3.973053936	2.979574916	3.66124464	2.879313119	3.193016446	3.679595528	2.931830816	3.207539317	2.992197802	3.125766354	3.117327274	2.782133204	3.121949537	3.300666992	3.317798481	3.210920759	3.789285368	3.027567683	3.745267718	3.235267723	3.256412815	3.317798481	3.166511848	3.54834037	3.579877492	3.822386934
ARMC6	5.813561499	5.673542909	5.97280195	5.654491561	5.723452969	6.062856589	6.143232764	6.029375503	6.501615947	6.163210757	6.082800196	6.40717812	5.768537295	6.055135366	6.118540379	6.054682129	5.923251338	6.07379285	6.124395384	6.064723061	5.684116522	6.03418334	5.703871659	5.843649134	6.312151679	6.114371823	5.963138553	6.671136608	6.105427188	6.55672874	6.00266596	6.153221761	6.084301142	5.923474844	6.274748789	6.381954304	6.223886578
ARMC7	6.770854644	6.704186507	6.799039553	6.648251062	7.216963463	6.990234323	6.552781615	6.751696694	7.319303842	7.252011361	7.139811377	6.940271432	6.671438784	6.809512695	6.938344809	6.576810605	6.681108412	6.924323974	6.595502721	6.807752046	6.380943417	6.896209532	6.362010697	6.834267737	7.249501217	7.166845662	6.920431698	7.409050075	6.98050489	7.249553063	7.027996961	7.002286452	6.725809005	6.892407492	7.196916343	7.438965485	7.334580163
ARMC8	5.394745747	5.423386696	5.405385765	5.495490041	5.352581235	5.195309675	5.543892982	5.046216103	5.005845407	5.264201084	5.165394265	4.405563605	5.858827443	4.73748963	4.918826579	5.241366619	5.245168693	5.213255477	5.051874424	5.261448484	5.266020386	5.021803743	5.48449198	5.033143004	4.397565387	4.550696406	4.916099175	4.826352942	5.079474019	4.468214838	5.066926988	5.174300117	4.701049812	4.914586211	4.400343001	4.706691299	4.372730602
ARMC9	4.746578513	5.833642886	4.290462734	4.690544845	5.152110028	4.816381139	4.694828291	4.554636403	4.816381139	4.544993346	4.955986389	4.978890375	4.353991628	5.190116028	5.108781264	4.789524669	5.444604765	4.99311801	4.681002691	4.648951618	4.599057501	4.811308976	4.916099175	4.833018034	4.686747692	5.071921545	4.567086049	4.9859018	4.677139444	4.799565602	4.997244298	4.814696248	4.731120493	4.75476227	4.450460802	4.557114245	5.343336708
ARMCX1	5.444604765	5.233267974	5.037062978	4.79985839	4.92156814	4.716663103	5.034454168	5.186667446	4.198129316	3.805807615	5.37480214	4.566497435	5.387312221	4.194337953	5.028800344	4.799565602	5.304999515	4.562849324	4.951638821	4.769442805	5.375521755	4.640908449	5.723815266	4.732955549	3.200948956	4.239966035	3.480159456	3.799257172	3.329318615	4.016372888	4.658785521	4.804707251	5.001756623	4.714806284	4.500578604	2.931710258	3.362099502
ARMCX2	7.4788527	6.874292731	6.351079407	6.697939037	6.906233092	6.970290716	6.692627564	6.731632217	6.332095286	6.552781615	6.790798251	6.497703399	5.919020876	5.874084807	7.038320959	5.994436536	7.149783181	6.444024045	6.264725229	6.255500774	6.520308795	6.114371823	6.571418572	6.474042791	6.681108412	5.823688573	6.272264464	5.73378707	5.81373462	5.462267128	6.629810164	6.432913659	5.733476529	6.452891652	6.164489625	5.564266409	6.013755359
ARMCX3	7.598514343	7.804873843	7.734778525	7.463133853	7.768259284	7.72814779	7.531703259	7.694727139	6.950347109	6.872429499	7.748091397	6.517820128	7.965597586	7.292314186	7.408232714	7.259593996	7.61845795	7.244523926	7.176869222	7.149143741	7.595413146	7.317199067	7.957499273	7.474667642	6.381954304	7.016492256	6.790798251	6.172546428	6.688812323	6.315746367	7.406274418	7.301956343	6.886185971	7.28197835	6.374984393	5.993053963	6.373980305
ARMCX4	4.357678173	4.072543147	4.71851354	4.26322826	3.528293249	4.198129316	3.95564256	3.661767152	4.297847351	4.564971339	4.257960137	4.274804868	3.511283571	3.9831123	3.639131859	4.498337635	4.038580458	4.172605632	4.009424146	3.755308651	3.54386249	3.989377026	3.649680118	3.732330697	4.417508995	3.999400586	3.958806029	4.467368013	3.590836089	3.996291024	4.180961365	4.215356466	3.708717335	3.705917651	3.999400586	4.048552262	4.122574389
ARMCX5	5.933223142	6.263911572	5.753799212	6.151371312	5.813665012	5.683928052	5.733683913	5.547828042	5.604153623	5.703716924	5.943194945	4.928598554	4.915796999	5.099590748	5.568671554	4.990343314	5.893335927	5.643524164	5.222274951	5.311653145	5.216247036	4.951638821	5.564266409	5.703561655	5.723815266	5.071921545	4.826352942	5.145450657	4.848131638	5.191161958	5.504932464	5.553881979	4.09963619	4.804707251	4.65093201	4.327762762	5.183236732
ARMCX6	6.506601849	6.794242743	6.709447524	5.922806627	6.665667643	6.701052019	6.587743102	6.721599978	6.451756929	6.387963175	6.73096743	6.397119755	6.836970724	6.492674217	6.603424706	6.511544545	6.531531358	6.454030294	6.354937272	6.571790139	7.077770311	6.650632303	6.810741859	6.419008424	6.431813322	6.750867906	6.521559554	6.003025767	6.547995221	6.165132384	6.475512781	6.522814626	6.911244872	6.62270459	6.334890151	6.182518232	6.559095903
ARMH3	5.923251338	5.658533536	5.604479163	5.629647574	5.633240926	5.758716579	5.558876477	5.422425057	5.803589695	5.813595884	5.609139525	5.869055624	5.934069234	5.989755997	6.078549919	5.738392764	5.898321829	5.868664755	5.999100879	6.135009587	5.778685887	6.144442504	6.03792708	5.693555406	6.207447741	5.893853495	5.793617891	6.102743803	6.291506929	6.039620731	5.888187256	6.028359306	6.074277582	5.998392317	6.01413622	5.763702481	6.018758483
ARMT1	5.255140497	5.673542909	5.156519017	5.545178016	5.683358727	5.275084104	5.863540866	5.688279384	5.145450657	4.694828291	5.634069034	4.717372901	5.798634011	4.958773647	5.168766954	5.080711704	5.843476909	5.783611643	5.994089099	6.295664503	5.97280195	6.445149315	6.12268741	5.883674128	3.898975208	5.613193805	5.354858533	4.527198834	4.586614164	4.337682719	5.883209921	5.074410153	5.081945105	5.214256102	4.229942474	4.37762178	3.952468164
ARNT	6.501615947	5.583486673	5.883209921	6.061932957	6.154466065	5.823533302	5.693727928	5.929053115	5.953166749	6.083298786	5.654012641	6.165777374	5.838762966	5.924376629	6.058554689	5.974354671	6.052884785	6.013755359	6.184536746	5.894027214	5.94293794	6.154466065	6.022969374	6.00374911	6.003025767	6.254701668	5.73378707	5.933223142	6.336769569	5.612881111	5.733889872	5.953441833	6.004112659	6.053331797	6.084301142	5.903307731	6.123824093
ARNT2	5.165394265	5.003124259	4.658785521	4.968797506	5.112015787	4.866240157	4.784729259	5.096377297	5.324943122	5.174300117	5.155422461	5.421458409	5.006087148	5.552217146	6.078549919	5.391980603	5.62409723	5.043149253	5.76354721	5.552635518	5.285929726	5.372628356	5.324943122	5.19324298	5.783646088	5.422746158	5.394745747	5.963138553	5.642742426	5.331735009	5.315793735	5.513925993	5.793617891	5.553881979	5.713429409	4.776493924	5.773605394
ARNTL	6.117701508	4.82801491	4.365122758	5.694241941	4.430413682	5.240182792	5.693727928	4.619845955	5.858434615	5.254212088	5.67894215	6.055135366	4.845571327	3.797032559	4.828848044	4.392907847	4.527198834	4.14759001	3.984365245	5.713290434	5.211269701	4.229942474	4.387593584	4.28767749	4.851282451	4.520625725	4.87621196	4.716663103	5.230349485	5.607860645	4.111278676	4.365191411	4.706061592	4.385169404	5.142086468	5.120521148	5.438396069
ARNTL2	3.171033545	4.012505655	3.095902344	3.507971039	2.866738265	3.190977152	2.627106044	3.170187452	3.210920759	3.246423818	2.891823044	2.846517124	3.069865065	2.957159132	3.009282114	2.701010767	3.10123092	2.801749585	2.556007893	2.299373479	2.697715547	2.425701609	3.290695188	2.911818319	3.659651921	3.117327274	2.971597473	3.530018474	4.003229029	4.267396194	3.105857014	2.826885971	3.237609998	3.216456829	3.117327274	4.297847351	3.832393182
ARPC1A	7.279416628	7.234517678	6.510354125	7.165006003	7.247034145	7.349219253	7.411835303	7.353631021	7.379134664	6.772539535	7.079980556	7.624240211	7.44392117	7.855582592	7.638177859	7.661231285	7.598514343	7.324573915	7.497623154	7.580903827	7.456047768	7.39738755	7.658345165	7.614755122	7.269444824	7.247034145	7.379134664	7.339247449	7.523656567	7.390126115	7.555594467	7.471769281	7.507646714	7.671549208	7.006468696	7.189670395	7.614755122
ARPC1B	5.933223142	6.514067785	5.614433833	6.638313467	6.455172876	6.591362179	5.85355187	6.240052517	5.903307731	6.153221761	5.953166749	6.387061391	5.778569533	6.266361018	6.478454519	6.19525518	6.12268741	5.853655383	5.923924176	6.094845858	6.540218135	5.573099563	6.431813322	5.80362414	6.820713662	6.465196436	7.040093341	6.900488091	7.73488222	8.072909506	6.351079407	6.522814626	6.595502721	6.582748604	6.725809005	6.770854644	7.374605157
ARPC2	7.817894022	8.23514253	7.864189234	7.771199299	7.768259284	7.778006808	7.931263113	7.925468631	7.448937289	7.481758277	7.778006808	7.89581605	8.858466837	7.885757686	8.238034759	7.952418319	7.758063201	7.544711382	7.95870693	8.233564421	8.760109527	8.119083896	8.486004863	7.484673891	7.857781237	8.139131017	8.515920274	8.007358291	8.499317914	8.574956117	7.774597205	7.671549208	8.159178138	7.911285121	7.828400646	8.166907148	8.055030056
ARPC3	8.316484202	8.375230009	7.515775787	8.933897915	8.600214794	8.097104523	8.111065048	8.417048331	8.206794363	7.571659244	8.047245505	8.006458058	7.785017288	8.368559177	8.098068149	7.8218862	8.176878952	8.155092542	8.048918974	8.323932811	8.103101312	8.078989655	8.346399613	8.385236257	7.947527469	8.068966095	7.558627129	7.349219253	8.841302303	8.825979422	8.272330701	8.220944008	7.808353525	7.931263113	7.627929438	7.718175986	8.23514253
ARPC4	6.835671368	6.994367714	6.794062218	6.986129293	7.086657179	7.025135636	7.052231433	7.132921768	7.094938261	7.037247939	7.124853672	7.800261588	7.549259677	7.80529077	7.543200516	7.696374547	7.22955761	7.454655145	7.627929438	7.570862895	7.575503807	7.778282844	7.359191057	7.359595784	7.498796307	7.527693835	7.473866798	7.942541567	8.127158431	8.133155099	7.485911777	7.316939837	7.547740955	7.436807793	7.783294624	7.932569764	7.65978324
ARPC5	7.997386487	8.09505505	7.505821117	7.930200819	8.439837828	7.947527469	7.401846306	8.045855496	7.448937289	7.631593223	7.917612058	7.905874414	8.25653251	8.117100067	8.427989443	8.062868573	8.246681577	7.924948826	7.94868337	8.022704845	8.41169608	7.968730491	8.555807489	7.754842601	8.266625184	8.459884949	8.535863881	6.920431698	8.982119405	8.966552473	8.043373293	8.141032037	8.129107457	8.360789957	7.597858757	7.877724844	8.415255003
ARPC5L	6.3719825	6.514067785	6.271442047	6.290497642	6.074277582	6.491644143	6.492847637	6.450729531	6.332095286	5.903496851	6.362010697	6.366944662	6.882115798	6.547995221	7.098306649	6.365951028	6.48167234	6.293930317	6.485243557	6.978447894	6.291351387	6.775926807	6.750911037	6.424011548	6.411869715	6.635596962	6.651193001	6.172546428	6.688812323	6.928243232	6.739311534	6.40294667	6.725809005	6.542792619	6.284772349	6.581390376	6.624136518
ARPIN	5.813561499	5.933705371	5.604479163	5.823430676	5.362604796	5.654012641	5.374080044	5.597989235	5.644040837	6.392957673	5.384773944	5.622625697	5.507699086	5.773501163	5.448700174	5.713290434	5.564266409	5.773605394	5.432769718	5.231325687	5.156519017	5.74350009	5.215253283	5.683549158	6.052884785	5.623217365	5.464548373	6.302179875	5.693034248	5.813699756	5.504932464	5.713705921	5.412722598	5.613815957	6.03418334	5.554294605	5.7335804
ARPP19	7.458909093	7.104436447	7.19722635	7.502884233	7.447505352	7.299360235	7.471769281	7.574340274	6.890516287	6.452891652	7.36916286	6.970446526	7.373695498	7.815349135	7.648175474	7.560821962	7.97744288	7.744836352	7.617905878	7.691354081	7.485911777	7.447505352	7.518739914	7.684798861	6.312151679	7.146798541	7.159754985	5.713843463	7.171613814	6.406114757	7.744733195	7.242022364	7.477576033	7.671549208	6.625573402	6.541503161	6.894305228
ARPP21	1.974417113	1.611006011	2.568304838	1.510514442	1.65388746	1.60546038	1.628206407	2.016479993	1.834811862	1.658173397	1.954473506	1.770272134	2.387672828	1.800447227	2.189477685	2.771297293	1.874699077	1.951218461	1.874405788	1.656753816	1.672384546	1.844335107	1.545629558	1.671043502	1.944501702	1.724052383	1.934529898	1.974417113	1.931205964	1.727040342	1.732112565	1.997799273	2.114971237	2.557183069	1.964617832	2.35334565	2.0212622
ARR3	3.410356831	3.692305703	4.529374812	3.348969519	3.798929379	4.12832669	3.73588464	3.972766554	4.497283423	4.385169404	4.188157512	4.385446876	3.721960585	3.82217847	3.489167634	4.287478058	3.938862422	3.962474413	3.84904718	3.895881702	3.872366598	3.909188543	3.520046671	3.882424425	4.317790959	4.39031944	3.659651921	4.696719495	4.214454681	4.478255771	3.683227869	3.486159731	4.440437242	3.835774604	4.330178078	4.955986389	3.872418176
ARRB1	5.349872631	4.843024282	5.171451022	5.440833269	5.122039347	5.195309675	5.019470673	5.31708655	5.334914926	5.439008521	5.275084104	5.552217146	5.382296102	5.40134168	5.573670362	5.261448484	5.314971319	5.293305466	5.517969981	5.17610056	5.027108308	5.357593016	5.165394265	5.123199241	5.464548373	5.573099563	5.604153623	5.848462811	5.874084807	5.648024374	5.355612415	5.339118557	5.4878993	5.643782946	5.522981762	5.673956248	5.338333584
ARRB2	7.428993682	7.364598909	7.087724981	7.761261704	6.986421575	7.508768111	6.902396488	7.163018484	7.000206127	7.162110393	6.561446769	7.372781101	6.801857888	6.829629424	6.808375814	6.64709713	6.87057268	6.974355216	7.026515816	6.878038571	7.097679651	6.795973928	7.010177931	7.184486435	7.917612058	7.196916343	7.289388431	7.528711718	8.65019338	8.494628659	7.356501068	7.39185731	7.036539377	7.212055375	7.357293309	7.329275646	7.794867595
ARSA	6.850629073	6.984361465	6.390898086	6.827127773	6.986421575	7.189670395	6.762550539	6.982438186	7.010177931	7.032253441	7.020149734	7.081088534	6.962373709	7.030796712	6.778382969	7.269634928	6.780826448	6.864286483	6.866138851	6.948325097	6.968268942	7.176869222	6.581390376	7.184486435	7.199642199	7.267081265	6.98026252	7.458909093	7.282255822	7.590944759	7.067815641	7.112165412	6.84609173	6.742572546	7.287128386	7.22955761	7.314567666
ARSB	5.98308216	6.534080282	6.739311534	5.922806627	7.367316869	6.471700536	7.28197835	7.072728335	6.790798251	6.942352473	6.651193001	6.608345407	6.821922366	7.563890025	6.868361504	7.169225606	6.800770055	7.414630151	7.016492256	7.329880521	6.599946155	7.507646714	6.780826448	7.024386459	6.302179875	7.216963463	6.352038893	6.810741859	6.004843544	6.175173316	6.818948893	6.702616561	6.926280213	6.193177746	6.475219996	6.292208071	6.664161512
ARSD	7.164740886	6.469039666	6.629810164	6.543906315	7.322210847	6.945361207	7.067214928	7.52417908	7.827865826	7.182088386	6.955333011	7.925991143	7.042631619	7.458277199	7.698163549	7.626088022	7.179698592	7.304561418	7.698094361	7.585924293	6.868722242	7.532705615	7.11986777	7.519695761	7.588542539	7.382352209	7.28440253	7.553641227	7.226934818	7.124041411	7.013064956	7.247016863	7.417434671	7.17209939	7.688070801	7.259473021	7.404623903
ARSE	6.042912981	7.014380211	6.550172805	6.469374352	7.828400646	6.461728733	7.50173627	6.711567739	7.857781237	6.912385484	7.428993682	8.207625346	7.664630423	7.614181847	7.038320959	8.45446493	7.279416628	7.744836352	8.119083896	8.554874252	7.13749833	8.600214794	7.758063201	7.664786364	6.052884785	7.637952999	6.930403502	7.349219253	5.169999299	6.546687808	7.466002437	7.28197835	7.11672786	6.762550539	6.705761885	6.760882841	6.644149015
ARSF	4.926070978	4.622886815	5.624388503	4.889296745	5.041850864	4.975929996	6.083298786	5.577924758	6.691080215	5.623804953	5.255140497	6.457469942	5.517731325	6.195952467	5.828609544	6.606933401	5.404717551	5.773605394	6.5754556	6.516565011	5.504932464	6.435125755	5.304999515	6.253905323	5.424661158	5.713429409	5.644040837	5.903307731	4.938656918	4.438092042	5.475068454	5.344113055	5.893853495	5.354102051	6.164489625	5.893335927	4.79299304
ARSJ	2.413176471	2.501562129	2.936627625	2.027269382	2.606125695	2.413176471	2.657073033	2.979574916	2.562753525	2.30745816	2.782133204	2.273190353	1.79577074	2.102198159	1.97952777	1.797326868	2.4929509	2.411505893	2.024759194	2.158800427	2.458803469	1.794217305	2.951653866	2.131330934	2.183824988	2.18513616	2.024276131	2.303486632	1.559046481	1.516180765	2.060616673	2.297469164	1.964617832	1.937865295	1.91450003	1.914586291	1.951218461
ART1	4.23801653	3.742336945	4.967380288	4.004850789	4.500578604	3.978749636	4.165411484	3.742025062	4.407537191	4.405147397	4.547142441	4.677139444	4.965958193	3.641127911	3.619136629	3.966168227	3.669623725	4.132580638	3.869094301	3.765349583	3.364678432	3.869094301	3.5998211	3.972480661	4.337734566	4.38029588	3.759369957	4.467368013	3.922762114	4.227232465	3.932094617	3.995598546	4.049518388	4.355202415	4.480531484	4.866240157	4.152593135
ART3	1.625403987	1.641024757	2.717624887	1.709266342	1.954594271	1.824840059	1.907898306	1.835899695	1.655319398	1.947854291	2.213740399	2.373773997	4.374056105	1.83062232	1.5996184	1.757163139	1.505742344	1.861162224	1.513557615	1.425812375	1.393653788	1.613793219	1.625403987	1.961224709	1.705178416	2.225230401	1.784952844	2.084106952	1.870855777	2.048350173	1.791840585	1.628206407	1.854358668	2.657073033	1.984664952	1.665291201	1.961224709
ART4	2.891823044	4.903061773	3.952003957	5.207299786	4.801285415	4.188157512	3.506137724	3.792186256	3.500103064	3.815796611	4.178185708	3.309201886	3.310638795	3.057742776	2.25946099	3.715144922	3.24083617	3.942461916	2.886785385	3.102648056	4.111278676	3.2877278	3.98872144	3.402124496	2.871879437	3.748811577	3.898975208	3.749398154	2.645349836	4.638910686	4.399964103	3.785829622	2.72640842	3.316346793	3.688670215	3.530018474	3.882424425
ARTN	5.414689355	5.633517915	5.425295105	4.690544845	5.653288046	5.753730677	5.274190081	5.457537893	5.683928052	5.713705921	5.903307731	5.924376629	4.925829238	5.733267705	5.328728794	5.65304484	5.434632962	5.833642886	5.543028882	5.231325687	5.216247036	5.502934641	5.304999515	5.833642886	6.172546428	5.923924176	5.534350998	6.202461839	5.129765841	5.753454163	5.455159114	5.613815957	5.593146684	5.264201084	6.154466065	6.022969374	5.883674128
ARVCF	6.626263492	6.4140053	6.51533146	6.285528845	6.079289362	6.591362179	6.577754106	6.38050386	6.805755957	6.812495521	6.53651726	7.020738348	6.581148635	6.749162509	6.683405626	6.842895309	6.521559554	6.769227122	6.685714764	6.476401282	6.072348649	6.605526281	6.297193973	6.539083406	6.9254176	6.790962148	6.81572776	7.743105495	6.854775335	6.973427427	6.57505948	6.717600055	6.84107995	6.642682582	7.041551157	7.31431794	6.934330222
ASAH1	7.61845795	7.519695761	7.530707792	7.801012084	7.733176822	7.78299271	7.911285121	8.005726541	7.204628101	7.291967346	7.67330287	6.869862882	8.216403555	7.604123483	7.903114656	7.219430267	7.688260575	7.789864471	7.93865981	8.133155099	7.958758598	7.833412426	7.628429754	7.45965827	6.840657269	7.67303546	7.708204183	6.277250366	6.8648337	6.747506452	7.266909039	7.411835303	7.748212163	7.371879317	6.826044609	6.735953332	6.764223998
ASAP1	6.850629073	6.61413027	6.241578038	7.264381953	6.324866591	6.441785125	6.203166742	6.500890725	5.48449198	5.96343083	6.48167234	5.270582943	5.377279982	5.803676256	5.828609544	5.120875433	6.292208071	5.973730365	5.49291108	5.92415001	6.241578038	5.442793279	6.23237725	5.933705371	5.444604765	5.933947737	6.022969374	4.955986389	6.558053585	5.723331366	6.201759358	5.933463841	5.462840399	6.343012692	5.75352365	5.384773944	5.543461679
ASAP1-IT1	5.314971319	5.46341169	5.246111046	5.664429156	5.021803743	4.896155567	4.664861302	4.915796999	4.896155567	5.593837964	4.896155567	5.119707477	4.845571327	4.596672528	4.488929134	4.558583228	4.866240157	4.742961797	4.811308976	4.859811195	4.987289628	4.811308976	4.896155567	4.79299304	5.005845407	4.92156814	5.045732621	5.265112301	5.853968078	5.261448484	4.82801491	4.83467424	4.731120493	4.564971339	5.021803743	5.404717551	5.153217986
ASAP2	6.671136608	6.023761607	6.351079407	6.131496122	5.783594331	5.883364124	6.482858641	6.059472219	6.102743803	5.643782946	6.242349053	5.864026442	6.109633413	6.075252095	6.618421129	5.964313739	6.571418572	6.353967808	6.685714764	6.797711114	6.301306057	6.234654548	6.252320857	5.783611643	5.185337872	5.903877055	6.072828392	5.304999515	4.978890375	5.060629839	6.261487378	6.033353804	6.084301142	6.063320793	5.553052443	4.62691687	5.06316175
ASAP3	6.107729705	6.439020921	6.276419382	5.972494602	6.02917156	6.237363152	6.357996186	6.094585055	6.401897911	6.313045702	6.476686438	5.974668451	6.144746249	6.029989455	6.103543956	6.114927723	5.718829364	5.80362414	5.989077319	6.114927723	5.98275662	5.823688573	5.514407391	5.863661631	6.182518232	5.873806374	5.589195918	6.3719825	5.808705438	6.355910096	5.863300581	5.883518859	6.009124439	6.023364808	6.149454284	6.307165777	6.03877098
ASB1	4.29286145	4.162599383	4.290462734	4.457011362	4.38530766	4.347706369	4.539998848	4.449297896	4.392579486	4.525015353	4.337734566	4.48603052	4.549620284	4.551409889	4.388952984	4.618828822	4.462382111	4.532830578	4.430413682	4.282457592	4.325304079	4.585778867	4.437452602	4.512818081	4.79145163	4.209895354	4.517227031	4.656832281	4.792810634	4.679074415	4.489556132	4.530009851	4.09963619	4.210361968	4.64592023	4.387593584	4.68792743
ASB13	6.102743803	6.123824093	6.410807426	5.634616371	6.214607427	5.743758873	6.832473513	6.922244753	7.199642199	6.822484517	6.272264464	7.563890025	7.453953408	7.604123483	7.098306649	7.631108488	7.099924163	7.344586412	7.016492256	7.580903827	6.878676912	7.788306404	7.040093341	7.35459266	6.701052019	7.13677498	6.810741859	6.900488091	5.56227551	6.265541706	6.848812903	6.51282563	7.317199067	6.552781615	6.996445135	7.060036949	6.323949063
ASB4	1.834811862	1.82113723	2.578259508	1.878205457	1.804240866	1.834811862	2.007788269	1.745609547	2.10405056	1.957843287	2.094078756	1.941264328	3.60157372	1.911089235	1.73958501	2.229086953	1.74506563	2.081299692	1.834311547	1.89773619	1.801795255	1.864382228	1.655319398	2.151343431	1.934529898	2.054829875	2.044219738	2.223712203	2.061964701	1.71699941	2.030752663	1.86794232	1.954594271	2.687040022	2.054829875	2.343373846	2.151343431
ASB6	5.554294605	5.203249229	5.395431095	5.068173456	5.593146684	5.334914926	5.344113055	5.608021474	5.98308216	5.673749935	5.37480214	6.085310459	5.256893117	5.823792985	5.738631009	5.92415001	5.404717551	5.423386696	5.813665012	5.432144332	5.266020386	5.883829935	5.304999515	5.493430436	5.773674284	5.974041978	5.87339232	6.441785125	6.15571901	5.984395604	5.524841804	5.483959004	5.703405848	5.843562873	5.823688573	6.102743803	5.813630388
ASB7	5.275084104	5.523449181	5.305839066	5.763805106	5.673335167	5.37480214	5.30415707	5.547828042	5.813561499	5.543892982	5.354858533	5.803676256	5.016119387	5.723209341	5.658650089	5.602840179	6.022969374	5.823636637	5.573099563	5.56267645	5.524841804	5.773570771	5.394745747	5.653530412	6.162574625	6.01413622	5.644040837	6.052884785	5.874084807	5.914109078	5.664207183	5.583848968	5.402699037	5.513925993	5.422746158	5.743758873	5.613505418
ASB8	5.554294605	5.473417939	5.614433833	5.266925356	5.061897985	5.025789014	5.513925993	5.307054311	5.494463783	5.953441833	5.614125427	5.200174392	5.898956399	4.938656918	5.088786034	5.552635518	5.195309675	5.133205489	5.112015787	5.1108345	5.066926988	5.522981762	4.926070978	5.633517915	5.354858533	5.051874424	5.205281479	5.464548373	4.546380706	4.950179585	5.017153638	5.254212088	4.92156814	5.204267106	4.871450338	5.195309675	4.873043028
ASB9	5.743758873	4.572855572	5.574615153	5.942681817	4.891497459	5.295027711	6.62270459	6.310278188	5.943194945	6.063320793	5.723815266	5.542158782	6.591180874	5.753384434	5.478693019	5.191161958	5.933223142	6.333955311	6.324866591	6.566769672	5.803572561	6.665667643	5.594181819	6.704186507	4.567086049	5.803641452	5.105563443	5.474520176	4.053520851	4.156945939	5.425295105	5.394058037	5.372628356	5.274190081	5.342557675	5.803589695	4.502811833
ASCC1	7.010177931	6.474042791	6.510354125	6.727751823	6.364960832	6.242349053	6.572759608	6.340374905	6.461728733	6.18318875	6.521559554	5.874084807	6.390536098	6.236185925	6.768385354	6.245459841	6.611305787	6.083799098	6.655644083	6.486442215	6.749266203	6.374984393	6.780826448	6.263911572	6.312151679	5.994089099	6.511587751	6.401897911	6.055135366	6.135009587	6.390898086	6.103276779	6.515314238	6.313045702	6.244678108	5.574238212	5.973730365
ASCC2	7.359191057	7.344586412	7.027996961	7.602260183	7.156822101	7.129839574	7.212055375	7.183082962	7.568598932	7.39185731	7.070008752	7.221905636	7.142954006	7.020738348	6.738392509	6.747506452	6.960318913	7.214505181	6.896209532	7.048734419	6.749266203	6.84609173	6.800770055	7.184486435	7.518739914	6.906233092	6.900488091	7.558627129	7.252080729	7.590944759	7.21713569	7.451791288	6.84609173	6.892407492	7.487599593	7.578570736	7.434642648
ASCC3	5.693899855	6.223886578	6.112167329	6.240809667	6.114371823	5.993053963	5.703716924	5.868859682	5.434632962	5.763650902	5.893335927	5.220291121	4.855603566	5.260524579	5.268743104	5.070670772	5.883364124	5.483424187	5.101992226	5.100793568	5.395431095	4.811308976	5.584210016	5.543461679	5.614125427	5.432769718	5.145450657	4.926070978	6.004843544	6.386032892	5.99271129	5.41403603	5.20222783	5.274190081	5.021803743	5.324943122	5.763599146
ASCL1	2.562753525	2.861787076	2.737534227	2.573837108	2.916856066	2.861907633	2.687040022	2.909349244	3.330582402	3.106577869	3.051371902	3.047684412	2.788962379	2.796225302	2.969291654	3.002238734	2.712330579	2.801749585	2.886785385	2.690969835	2.518531489	2.636196376	2.38326106	2.861787076	3.061343705	2.836667584	2.752217794	3.300666992	3.017509318	3.052443395	2.767398237	2.567172066	2.776526221	2.717007011	2.946926748	3.549962082	3.191993277
ASCL2	3.908947011	4.642899312	4.599057501	3.716660534	4.280060276	4.616945067	4.495048364	3.802218495	5.015817211	4.544993346	4.477339816	5.40134168	4.203508046	4.516205613	4.478931519	4.799565602	4.018636851	4.502811833	5.242322071	4.819647466	4.061505326	4.961662381	4.417508995	4.512818081	5.37480214	4.65093201	4.088439476	5.115535247	4.435738698	4.809606534	4.210825375	4.305257433	5.011780183	4.854652233	4.560719966	4.87621196	4.652905561
ASCL3	2.532838114	2.311443407	3.991822637	2.365147613	3.257657119	2.712330579	2.986709913	2.909349244	2.831992222	3.136544858	3.230864366	3.429902259	2.829091334	3.299143522	2.689358435	3.012279666	2.63255615	2.671668354	2.576055014	2.640765174	2.558350169	2.535960773	2.512894507	2.861787076	2.74224599	3.257657119	3.10123092	3.260779777	2.987334225	3.122729921	2.548395499	2.846863964	2.72640842	2.886819949	2.896808946	3.460215849	3.412130744
ASF1A	4.537170638	4.447777466	3.966935962	4.655763263	3.723752676	3.714496841	4.085499513	4.374056105	3.889003404	3.685939659	4.063509967	3.746740737	4.504475209	3.947908025	4.353961332	3.850697507	4.582043754	4.162599383	4.530649285	4.428051109	4.409918773	4.239966035	4.557114245	4.077546271	3.724468645	4.009424146	4.123340789	3.943848324	4.008258211	3.654899328	3.971913297	3.985609549	3.959306345	4.090494011	3.803941159	3.953820127	4.012505655
ASF1B	4.497283423	4.7229493	4.648830851	4.193665095	4.971685941	4.706691299	3.496148728	4.404152821	4.407537191	4.61491632	5.075648032	5.009065469	4.82550685	5.039240562	5.578669169	4.177027804	4.527198834	4.973105513	4.721096932	4.468214838	4.599057501	4.540672846	3.928890618	4.893055525	4.946014585	5.041850864	5.015817211	5.225225086	5.924376629	5.984395604	5.524841804	4.83467424	4.681002691	5.05443216	4.831356096	5.504435587	5.80362414
ASGR1	5.065676229	5.513442933	5.99271129	4.531543325	5.633240926	5.564266409	4.83467424	5.798634011	5.713843463	5.843562873	5.334914926	6.487645035	5.266925356	6.014901908	5.898592849	5.612881111	4.946014585	5.53345543	5.332534115	5.321694077	5.275975056	5.583123124	5.155422461	5.243274223	5.943194945	5.953994857	5.98308216	6.252320857	6.135602281	6.777629249	5.534796474	5.314146066	5.633240926	5.603826961	5.823688573	6.182518232	6.023761607
ASGR2	5.584210016	5.583486673	5.395431095	5.276862951	5.813665012	5.644040837	5.503936997	5.447505654	5.574238212	5.473970008	5.843476909	5.974668451	5.156570729	5.532100417	5.078788419	5.904068146	5.215253283	5.593492921	5.683358727	5.47230806	5.176428357	5.47286396	5.275084104	5.473417939	5.564266409	5.533005322	5.753730677	6.112715607	5.833851349	5.783576959	5.405385765	5.613815957	5.75352365	5.753661906	5.663311607	5.833505106	5.643524164
ASH1L	7.937555665	7.524698885	7.774597205	7.701636134	7.617905878	7.768035004	7.851351143	7.825146243	7.578570736	7.471769281	7.738119593	7.433131288	7.554275796	7.744940584	7.628180244	7.400167047	7.887696647	7.924948826	7.66802368	7.55078103	7.495866447	7.427458231	7.548655325	7.724823855	7.708204183	7.287128386	7.588542539	7.359191057	7.704707126	7.249553063	7.495866447	7.791417164	7.497623154	7.701516197	7.607882318	7.558627129	7.524698885
ASH2L	7.249501217	6.854280234	6.868722242	7.045754863	6.715785445	6.491644143	7.162110393	7.183082962	6.87057268	6.812495521	6.940375305	7.091146898	6.932276992	7.161555449	6.958340039	7.038693487	7.129839574	7.224511429	7.12675142	7.229471199	6.928450262	7.257057705	6.970290716	7.244523926	6.830685466	6.695738324	6.820713662	7.060036949	6.849746153	6.978447894	7.087724981	6.982308459	6.816021049	6.84246251	6.916256652	6.890516287	6.624136518
ASIC1	3.29568109	3.131955786	3.051106329	2.693088248	3.132362614	3.370469617	3.081605378	3.897524763	3.564919787	3.13155036	3.614778805	3.902645385	3.014687751	3.324289433	3.429181944	3.494244413	3.081287312	3.377108875	3.864082521	3.042402463	3.275086403	2.881773605	2.916752553	3.297058886	3.824186681	3.257657119	3.305652893	3.724468645	3.057742776	3.519346743	3.648386524	3.321341291	3.82398828	3.596038691	3.889141422	3.056357803	3.267040141
ASIC2	4.946014585	5.243274223	4.847924249	4.293041045	5.091968666	5.384773944	5.264201084	4.74524894	5.225225086	4.924575208	5.055704425	5.421458409	4.74524894	4.727431266	5.078788419	3.825595176	4.327762762	4.592868069	4.610837768	4.428051109	4.618966841	4.38029588	4.317790959	4.983111762	5.175366068	4.620861329	5.334914926	5.554294605	4.868248367	5.02046611	4.73842288	4.924575208	4.881473898	4.75476227	5.101992226	4.527198834	5.393367951
ASIC3	4.696719495	4.702936803	4.599057501	4.70048244	4.38029588	5.195309675	5.074410153	4.755281178	5.065676229	5.543892982	4.896155567	4.858190003	4.584733119	4.526263978	4.778859969	4.920056788	4.806409335	5.133205489	4.420390121	4.689115347	4.82801491	5.001756623	4.297847351	5.003124259	4.537170638	5.041850864	5.035760818	5.175366068	4.5765558	5.341775942	4.75833222	4.954542197	4.841379657	4.3951584	4.801285415	4.786465728	5.073167998
ASIC4	5.095591639	5.023136756	5.425295105	4.670669655	5.20222783	5.424661158	4.894608219	5.006087148	5.324943122	5.264201084	5.255140497	5.823792985	5.23682864	5.632684061	5.258745489	5.492389925	4.9859018	5.26328672	5.302463434	5.100793568	4.74837755	5.352581235	4.946014585	5.423386696	5.614125427	5.593146684	5.175366068	6.551474965	5.693034248	5.462267128	5.813527231	5.134344131	5.292439873	5.453992015	5.633240926	5.823533302	5.703561655
ASIP	3.370469617	3.24202452	3.285041072	3.060779263	3.347869162	3.400385028	3.096588873	2.949478199	3.141118134	3.945653564	3.460215849	3.812120106	2.889284767	3.279026793	2.879313119	3.393835091	2.88185124	3.522199478	3.167445076	3.464121616	3.026219655	3.167445076	2.961625669	3.191993277	3.35052601	3.27770424	2.772161401	3.938862422	3.952937207	4.287478058	3.444315791	3.286379804	3.257657119	2.976720917	3.56838749	4.257960137	3.932455667
ASL	7.189670395	7.304561418	7.11758899	6.926503723	7.517670274	7.718175986	8.091087055	7.925468631	8.575751096	8.121054044	7.997386487	8.549609736	7.825146243	8.780952117	7.848127774	8.705488236	7.748091397	8.155092542	7.978754051	8.354055608	7.993599943	8.570144113	7.588542539	8.405248754	7.608486147	8.399743587	7.498796307	8.645553721	7.221905636	8.584997049	7.814415885	7.861340139	7.898565568	7.491747273	8.459884949	8.296540595	7.414630151
ASMT	2.981569276	2.951843313	3.145675694	2.62849388	3.02210345	3.021456491	2.871836455	3.044784468	3.086273214	3.031660397	3.036414196	3.233764153	2.934429841	2.972246679	2.904307157	3.067504793	2.792105008	2.951843313	2.806596902	2.866686149	2.682783543	2.976997429	2.617598445	2.791743336	3.016470589	2.951938528	3.076301411	3.355511911	2.982305043	3.333589497	2.817171586	2.901803444	3.082244812	2.896808946	3.28271602	3.430300438	3.141962034
ASMTL	7.239529413	7.564723879	7.13749833	6.787377393	6.946327334	7.159754985	7.002286452	6.892148037	6.960318913	7.311945339	7.050065145	7.402956195	7.203147439	7.553831661	7.098306649	7.400167047	6.830685466	7.064411453	7.206939903	7.18930747	7.276863709	7.226987024	7.149783181	7.194492684	7.299360235	7.12675142	7.169726788	7.428993682	7.131380356	7.329880521	6.968268942	7.192077383	7.247034145	7.242022364	7.257057705	7.638401557	7.274542672
ASMTL-AS1	5.354858533	5.073167998	5.465113784	4.710420035	5.262369192	5.514407391	5.473970008	5.367247744	5.743758873	5.583848968	5.62409723	6.216069196	4.74524894	4.908481825	5.178764569	5.351816874	5.594181819	5.303311714	5.122039347	4.960220517	4.599057501	5.522981762	5.205281479	5.423386696	5.504435587	5.843735693	5.773674284	6.451756929	5.572333875	5.773536027	5.494977794	5.823584881	5.563076003	5.30415707	6.084301142	5.863420517	5.973730365
ASNS	6.242349053	6.353967808	5.853345911	5.833368272	6.926280213	6.342067089	6.29306771	5.908988637	6.152602821	5.85355187	5.683928052	5.552217146	5.307054311	6.035018637	6.358483139	5.452226196	5.87339232	5.953717868	5.863782814	5.552635518	6.171895348	5.412722598	6.661164805	5.653530412	5.823533302	5.723452969	5.963138553	6.12268741	6.537936857	6.64709713	6.311260727	6.143232764	5.452816839	5.703716924	5.984065538	5.544322801	6.634142767
ASNSD1	5.245168693	4.762974294	4.121233345	5.535240421	4.9315917	4.9859018	5.234234095	4.594765358	4.836324746	3.985609549	4.886183764	5.56227551	6.631309829	5.642742426	5.388714484	5.482348993	5.673956248	5.123199241	5.583123124	5.753454163	6.112167329	5.974041978	5.783646088	5.503436684	3.799257172	5.322510554	4.587029656	4.437452602	5.270582943	4.638910686	5.196337696	5.244223091	4.640908449	5.513925993	4.831356096	4.726634906	4.782986791
ASPA	6.900488091	6.644149015	7.21713569	7.075567648	6.5754556	6.571418572	8.001186088	7.343598782	7.907640255	7.94125211	7.319303842	7.885757686	7.845210721	7.493481474	7.288261334	7.992582048	7.72814779	8.385236257	7.728165042	8.203441624	7.446093098	8.48995563	7.508768111	8.265161275	6.720995626	7.848447766	7.11986777	7.239529413	4.928598554	5.090752636	7.077770311	7.212055375	6.85611529	6.852451506	6.916256652	6.940375305	5.353342957
ASPH	6.362010697	6.549089655	7.077770311	6.509124732	6.209595647	6.087786098	6.417930164	6.566100277	5.783646088	6.178194251	6.172546428	5.386254133	6.86706744	5.778530345	6.143534416	5.828761154	6.297193973	6.068789726	6.129407164	6.210316579	6.01262063	6.189548526	5.878378222	6.013755359	5.848462811	5.708417628	5.828519204	5.594181819	5.612567332	5.487369459	6.107189994	5.768645401	5.888841715	6.353001688	5.713429409	5.519393292	5.268289844
ASPHD1	3.310638795	5.183236732	3.862411928	3.120404833	4.179824673	3.639708314	3.875730589	3.671799391	4.058524065	3.925675571	3.968777833	4.355271783	3.862411928	4.043462487	3.659127089	3.966168227	3.500103064	3.702311951	3.949282784	3.865758905	4.091369336	3.698693775	4.337734566	3.802374437	3.898975208	4.129706871	3.958806029	4.467368013	3.882528656	4.438092042	3.832547918	3.386269768	3.748811577	3.895708582	3.879117862	4.138298494	3.972480661
ASPM	1.565573165	2.321449656	1.513109827	2.563899513	2.064853435	1.864727273	1.628206407	2.04657671	2.024276131	1.788030349	1.725122023	1.639513396	1.946254322	1.74009704	1.7995707	2.34957814	1.824840059	1.570981017	1.764146624	2.008186444	1.662429876	1.563675417	1.565573165	1.901187218	2.064163345	2.445748729	1.774981041	2.722302383	2.313423811	3.353671362	2.100435352	1.897909309	2.084900556	1.897909309	1.523581176	3.13114633	2.491555881
ASPN	6.092771999	6.444024045	9.227979013	6.270622452	5.994089099	5.384773944	7.311945339	6.169826845	4.926070978	5.134344131	8.166907148	5.823792985	8.577564151	5.723209341	6.298497449	8.946470609	7.030121538	6.333955311	5.713429409	5.683167637	6.669628844	5.75352365	6.850629073	5.823636637	3.639708314	5.873806374	6.172546428	5.62409723	4.294921597	4.136864075	6.251532708	5.843562873	6.29479591	5.473970008	6.906233092	5.673956248	5.183236732
ASPSCR1	7.947527469	7.804873843	8.132965322	7.443258663	8.048918974	8.007358291	8.520613899	8.196339078	8.495976667	8.280877986	8.416202238	8.660251744	8.186306839	8.529493007	8.268027604	8.45446493	8.206794363	8.485298743	8.239366621	8.153236963	8.033418623	8.459884949	7.857781237	8.455279997	8.216766166	8.690426837	8.246681577	8.456089453	8.207625346	8.213482557	8.162829332	8.230933004	8.20929594	7.811395157	8.419790707	8.525892078	8.045023808
ASRGL1	6.62127759	6.854280234	6.420762096	6.866878153	5.953994857	7.010177931	6.522814626	7.303469827	7.089952359	6.163210757	7.010177931	6.668695594	6.530987441	7.191730542	7.088309034	6.687260859	7.040093341	7.164473938	7.287128386	7.309798657	6.639764834	7.547740955	6.072828392	6.504061536	7.030121538	6.795973928	6.451756929	7.239529413	6.558053585	6.606933401	7.685005176	6.552781615	7.146798541	7.212055375	7.247034145	6.451756929	6.534080282
ASS1	10.5302246	10.8067484	11.46777974	11.88536363	11.61730646	11.27810987	12.93575029	12.35971817	12.34509286	11.63718076	12.09579777	11.68781943	12.13900892	12.61318895	11.51725248	12.53108341	12.07585416	12.68792312	11.94808396	12.72186112	11.20895833	12.90032219	11.65703841	12.68792312	9.543016045	12.038296	11.3578843	11.54734857	7.905874414	10.46265137	11.4478704	11.97680664	11.5070473	10.53839116	11.53711798	11.23822266	10.15634224
ASTE1	4.208101119	4.602874318	4.947470949	4.452042565	4.430413682	4.48731162	4.714806284	4.664991029	4.866240157	4.594938328	4.547142441	4.888365096	4.644926552	4.395505241	4.608900514	4.679074415	4.138298494	4.602874318	4.11968331	4.528460432	4.7981509	4.550696406	4.726634906	4.542836827	4.547142441	4.771214734	4.158242101	4.118354887	4.284863232	4.920056788	4.380054763	4.61491632	4.580767087	4.455092379	4.159777552	4.497283423	4.632893063
ASTN1	1.984388916	1.951218461	2.588214178	2.226021282	2.245277522	2.253627614	2.557183069	2.12683462	2.502922704	2.1975792	2.024276131	2.393890726	2.257253724	2.49447437	2.689358435	3.132770853	2.034247934	2.621637112	2.405654488	2.098554834	2.269664741	2.646219937	2.512894507	1.911193467	2.443091882	2.656243497	2.303486632	2.672443365	2.615174743	2.550396784	2.020797993	2.327436153	2.395630927	3.046643891	2.556007893	2.582697132	2.541587123
ASTN2	4.502269325	4.732955549	4.76828689	4.695513643	4.761191174	4.651846379	4.914586211	5.081328939	5.065676229	4.994498182	5.280070006	5.205203574	4.544604164	4.89842346	4.958817039	5.261448484	5.23519689	5.528452306	5.352581235	5.376919204	5.076881657	5.026815523	5.050718523	4.978108637	5.384773944	4.986721282	4.641874576	5.399731649	4.958773647	4.90499539	5.027108308	5.034454168	4.966674161	4.654872306	5.187192489	4.781479826	4.818008661
ASXL1	6.661164805	6.474042791	6.291351387	6.469374352	6.675691204	6.272264464	6.382968677	6.290213711	6.551474965	6.582748604	6.691080215	6.467528306	6.209955801	6.336769569	6.358483139	6.305705435	6.661164805	6.744211501	6.485243557	6.616974334	6.450626106	6.495267117	6.671136608	6.654155264	6.790798251	6.545384919	6.720995626	6.441785125	6.869862882	6.586851537	6.530263465	6.642682582	6.445149315	6.532803622	6.58547916	6.691080215	6.794242743
ASXL2	5.783646088	5.80362414	5.873255251	6.240809667	6.044206901	5.604153623	5.773639899	5.919020876	5.544322801	5.444003019	5.464548373	5.139824206	6.209955801	5.753384434	5.958578539	5.542594586	5.953166749	5.87366788	6.274748789	5.984395604	6.151986008	6.004112659	6.431813322	6.07379285	6.022969374	5.833712133	5.953166749	5.98308216	6.014901908	5.793617891	5.823481901	5.843562873	5.573099563	5.863540866	5.793617891	5.414689355	5.573480424
ASXL3	3.320610599	3.362099502	3.354723762	3.607346989	3.518269688	3.49013126	3.675950662	3.661767152	3.968777833	3.785829622	3.520046671	3.771886648	3.240413124	3.389668801	3.379193869	2.962075005	3.370469617	3.51219323	3.438081205	3.383794158	3.464225131	3.488199007	3.151089938	3.51219323	3.73942635	3.778882258	3.549962082	4.09841128	2.987334225	3.012279666	3.384587772	3.606027688	3.087256593	3.476170735	3.56838749	3.829172582	3.742336945
ATAD2	3.978749636	4.392743099	4.240689384	4.849546365	4.520625725	4.477339816	3.905697579	4.293798195	3.859087993	4.195378473	4.277903744	3.842295199	4.163379091	3.872470292	4.478931519	4.197109668	4.417508995	4.022511904	3.919212103	4.166986872	4.509465472	4.009424146	3.978749636	3.952468164	4.367649977	4.39031944	4.477339816	3.948834226	4.777723088	4.899974924	4.549284152	4.335224422	4.420390121	4.205367469	4.721096932	3.799257172	4.582861821
ATAD2B	4.228044726	4.072543147	4.091369336	4.22347788	4.029471267	3.8790316	3.795818619	4.063056703	4.228044726	3.685939659	3.908947011	3.349435344	3.541380287	3.540544267	3.649129474	3.454080684	4.078467672	4.272668117	3.498222568	3.79547238	4.429828113	3.919212103	4.228044726	4.032518152	4.09841128	3.83902362	3.639708314	4.407537191	4.093754309	3.805513312	4.071459996	3.655972669	3.488199007	3.366291775	3.869094301	4.118354887	4.092555644
ATAD3A	5.98308216	6.133830341	6.062393979	5.803555486	6.134418944	6.332095286	5.933463841	6.159794607	6.421841518	6.722594553	6.12268741	6.56811195	5.798634011	6.578170314	6.168528454	6.365951028	6.072828392	6.333955311	6.385007953	6.084804926	5.873255251	6.395031513	5.783646088	6.323949063	6.651193001	6.535361359	6.192490035	7.079980556	6.377003026	6.9182023	6.361034077	6.253111724	6.455172876	6.303056706	6.826044609	6.780826448	6.504061536
ATAD5	4.856268353	5.003124259	5.076881657	5.346426116	4.640908449	4.567086049	4.83467424	4.755281178	4.846296549	4.525015353	4.427480798	5.471750231	4.875668044	4.848131638	4.528919594	4.65899255	4.73660671	4.833018034	4.9315917	4.548542296	4.469646793	4.630884889	4.477339816	4.823011785	4.886183764	5.132062907	4.856268353	4.9859018	5.833851349	5.602840179	4.648830851	4.485059368	4.761191174	5.234234095	4.771214734	5.434632962	4.732955549
ATAT1	6.282236268	6.674167761	5.733889872	5.565053206	6.334890151	6.342067089	5.823584881	6.139730129	6.092771999	6.772539535	6.172546428	5.662859154	5.527763564	6.06519373	6.038559459	5.321694077	6.282236268	6.133830341	5.75352365	5.934190943	6.082303319	5.833712133	5.913279535	6.253905323	6.840657269	5.953994857	5.963138553	7.099924163	6.014901908	6.255500774	6.420762096	6.18318875	5.76354721	5.713705921	6.495267117	6.332095286	6.844273986
ATF1	5.554294605	5.093180495	5.385476425	5.187424596	4.801285415	4.9859018	5.663760939	5.006087148	4.178185708	4.554982342	4.866240157	4.194337953	5.427441176	4.254688139	4.538917209	4.458173906	4.37762178	4.682924306	4.711073372	4.920056788	4.609012171	4.741144053	5.065676229	4.642899312	3.769341761	4.280060276	4.277903744	3.889003404	4.214454681	3.915963566	4.380054763	4.085499513	4.65093201	4.64488331	3.718740896	4.317790959	4.262661868
ATF2	6.262292661	6.088802223	5.644297843	5.892993842	6.02415978	5.828519204	5.923474844	6.069504458	5.31995722	5.41403603	6.127673312	5.300758036	6.395552218	5.924376629	6.178526069	6.084804926	5.998039865	5.80362414	6.094324702	6.074763994	6.366011412	6.019148	6.631249394	5.783611643	5.37480214	5.773570771	6.282236268	5.030774916	5.481808595	5.281530348	5.699048527	5.683738931	6.274748789	6.01837031	4.861426777	5.150436559	5.5684773
ATF3	4.577057852	4.18261188	4.091369336	4.551418515	4.530649285	6.172546428	4.604927324	5.206731923	4.148270298	4.694828291	4.317790959	4.606730893	4.183443568	5.230349485	3.729110394	4.387887381	4.836324746	4.442774342	4.260013155	4.036454753	4.78819623	4.270036716	5.584210016	5.013130507	4.746578513	4.38029588	3.310638795	4.567086049	4.626847622	5.643003908	4.549284152	4.095488509	8.379696466	4.544993346	4.891497459	4.975929996	4.592868069
ATF4	8.72532815	8.525323737	8.640653488	8.92396032	8.239366621	8.196822559	8.390756946	8.166242361	8.22673797	8.60052587	8.466061256	8.177450253	8.848434598	8.358500812	8.148056224	8.354055608	8.545835685	8.375230009	8.22934306	8.474546794	8.272330701	8.279460862	8.755243561	8.135080044	8.72532815	8.199272379	8.376315024	8.236709773	8.549609736	8.414301201	8.441560089	8.200966015	8.510002751	8.720393826	8.399743587	8.286568791	8.215130033
ATF5	5.803589695	5.783611643	6.042484639	5.515365231	5.873806374	5.943194945	5.823584881	5.949117592	6.391926107	6.243122728	6.052884785	6.628462136	6.280181472	6.377003026	6.258506989	6.355910096	5.87339232	6.303936566	6.405055074	6.235418909	5.863300581	6.344913712	5.853448713	6.103811595	6.222405446	6.445149315	5.973110356	6.900488091	6.366944662	6.606933401	6.072348649	6.213155739	6.415078634	6.382968677	6.455172876	6.571418572	6.524074033
ATF6	6.376968402	6.494055288	6.380943417	6.399811187	6.344913712	6.347052991	6.387963175	6.445713412	6.222405446	6.023364808	6.531531358	6.457469942	6.330342666	6.764250056	6.688404434	6.230398443	6.561446769	6.559095903	6.364960832	6.436237554	6.54519547	6.670679423	6.53651726	6.50906466	6.416855616	6.720797225	6.601333983	6.242349053	6.467528306	6.687260859	6.475512781	6.687633066	6.455172876	6.477864142	6.57044382	6.681108412	6.464036542
ATF6B	6.381954304	6.734205252	7.406274418	6.340185617	6.695738324	6.62127759	6.552781615	6.651374307	6.780826448	6.852451506	6.48167234	7.453248017	7.223211917	6.608345407	6.568433054	7.048734419	6.421841518	6.854280234	6.826044609	6.476401282	6.878676912	6.354937272	6.830685466	6.484049039	7.089952359	6.765903247	6.800770055	7.299360235	6.990563254	7.169225606	6.699492854	6.652671579	7.166845662	7.102176415	7.557764516	7.588542539	6.824261489
ATF7	6.142631017	5.893680377	5.97280195	5.912869032	5.984065538	6.052884785	6.033353804	6.079536696	5.793617891	5.473970008	6.062856589	5.9042599	5.838762966	5.823792985	6.168528454	6.024559333	6.022969374	6.203874081	6.144442504	6.235418909	6.281396717	6.29479591	6.172546428	6.07379285	5.743758873	6.044206901	5.604153623	5.195309675	6.206010832	5.894027214	6.161940678	6.143232764	6.204583866	6.353001688	6.004112659	5.87339232	6.223886578
ATF7IP	5.309985417	5.458408566	5.086836327	5.694241941	5.342557675	5.210267381	5.134344131	5.402360579	5.359844435	5.538898484	5.48449198	5.180057663	4.98602267	5.310816401	5.483691827	5.35683734	5.409703453	5.33333046	5.21225139	5.186141492	5.499955129	5.242322071	5.399731649	5.33333046	5.389759846	5.317498774	5.514407391	5.135478854	6.185894103	5.140957297	5.201315031	5.598832462	5.262369192	5.379074542	5.187192489	5.170380166	5.693555406
ATF7IP2	4.946014585	4.953093016	4.937516279	5.187424596	4.861426777	5.723815266	5.024465171	4.755281178	5.354858533	4.86464123	5.195309675	5.290699672	4.353991628	4.968832011	4.578907669	4.588706025	4.936042782	4.863036779	4.560719966	4.910015856	4.78819623	4.791261855	5.155422461	4.933080519	5.384773944	4.9315917	4.716663103	5.414689355	5.320874765	4.970261449	4.877788259	4.9445532	4.751167613	4.654872306	4.991733062	5.085619836	5.113192992
ATG10	5.564266409	4.672918058	5.465113784	4.650794465	4.971685941	4.826352942	4.934564204	5.226796401	5.105563443	5.034454168	4.447424405	5.351049858	4.514507448	4.908481825	4.558912439	4.859811195	4.965958193	5.143211738	4.741144053	4.719238144	4.698604201	4.39031944	4.48731162	5.133205489	5.245168693	4.971685941	4.427480798	5.285055908	5.250466214	5.522512721	4.75833222	5.184289113	4.470507923	4.50503736	5.282416313	5.683928052	4.863036779
ATG101	6.272264464	6.514067785	5.853345911	6.111620932	6.545384919	6.362010697	6.422924662	6.530987441	6.551474965	6.303056706	6.352038893	6.759220873	6.791825649	6.779337602	6.818373429	6.697301791	6.541503161	6.54408653	6.705761885	6.747506452	6.550172805	6.374984393	6.671136608	6.293930317	6.661164805	6.475219996	6.491644143	6.850629073	6.879921246	7.299757725	6.580036815	6.51282563	6.785950368	6.572759608	6.545384919	6.411869715	6.313942814
ATG12	5.673956248	5.703561655	5.713980532	6.131496122	5.312486994	5.165394265	5.144333128	5.046216103	5.065676229	5.124355135	5.12550705	4.496088885	5.307054311	4.455855427	4.828848044	4.769442805	5.394745747	5.06316175	5.242322071	5.391980603	5.355612415	5.112015787	5.803589695	5.103186744	5.135478854	4.821332536	5.37480214	4.706691299	5.159940935	4.679074415	5.017153638	5.174300117	4.620861329	4.704817288	4.580767087	4.317790959	4.662911809
ATG13	7.249501217	7.174480187	7.057860971	6.807252583	7.066610058	6.820713662	7.052231433	6.862051321	6.750911037	7.072209426	7.000206127	7.322489279	6.882115798	7.060971805	7.198282799	7.229471199	7.089952359	7.064411453	7.327222627	6.9182023	7.047906301	7.186892782	7.030121538	6.984361465	7.070008752	7.096680739	7.189670395	6.98026252	7.372781101	7.209389335	7.057860971	6.972319462	7.327222627	7.152121397	6.866138851	6.950347109	7.174480187
ATG14	6.790798251	6.604124021	6.430716766	6.379935997	6.735832566	5.933223142	6.662660575	6.149762368	6.302179875	5.923474844	6.23237725	5.733267705	6.04943998	5.803676256	6.148533224	5.873945349	6.551474965	6.173855335	6.164489625	6.054682129	6.102212659	6.104348263	6.222405446	6.14383659	6.112715607	6.154466065	6.262292661	5.035760818	6.246244289	5.20120289	6.062393979	6.123254771	6.054230461	6.143232764	5.893853495	5.454576569	5.973730365
ATG16L1	5.304999515	4.983111762	4.668740191	6.856940558	5.091968666	5.285055908	4.83467424	4.785377895	5.743758873	5.783628895	5.245168693	5.089532384	4.193475807	4.908481825	4.548914824	4.116782211	5.205281479	5.233267974	4.901521019	4.528460432	4.121233345	4.300107397	4.517227031	5.233267974	5.494463783	5.071921545	4.796437531	5.654012641	5.421458409	5.673126705	4.857878919	5.30415707	4.620861329	4.465081375	5.252345632	4.826352942	5.06316175
ATG2A	6.062856589	6.373980305	6.241578038	5.942681817	6.124395384	6.042912981	6.323034699	5.96918207	6.461728733	6.333023695	6.23237725	6.698870687	6.199923562	6.31665284	6.078549919	6.566769672	6.282236268	6.193867832	6.224630987	6.28562357	6.042484639	6.445149315	5.943194945	6.00374911	6.501615947	6.595502721	6.312151679	6.601333983	6.427294848	6.958366029	6.271442047	6.253111724	6.134418944	6.382968677	6.515314238	6.501615947	6.363974057
ATG2B	5.763702481	4.973105513	4.71851354	6.181184097	4.961662381	5.145450657	5.224245099	5.618053713	4.846296549	4.654872306	4.806409335	4.123929402	4.133282375	3.651186275	4.149010224	4.488296703	4.587029656	4.983111762	4.540672846	4.538501364	5.275975056	4.741144053	5.145450657	4.642899312	4.447424405	3.929235663	4.267931941	3.510074867	4.345213419	4.367805516	4.310372074	4.574960335	4.089612629	3.685939659	4.209895354	3.859087993	3.772355691
ATG3	5.833505106	6.07379285	5.599501828	6.121558527	5.497922861	5.703871659	5.863540866	5.768537295	5.304999515	5.159316622	5.783646088	4.908481825	5.081328939	5.19514521	5.383715677	5.065650305	5.409703453	5.308314838	5.162133588	5.391980603	5.310816401	5.362604796	5.324943122	5.573480424	4.960972291	5.237310291	5.110549345	4.582043754	5.124736659	5.507451323	5.315793735	5.089393648	5.081945105	5.214256102	4.841379657	4.716663103	4.833018034
ATG4A	5.434632962	5.593492921	5.743844542	5.525302826	5.222274951	5.574238212	5.843562873	5.447505654	5.324943122	5.364091048	5.534350998	4.89842346	5.80866625	5.622625697	5.458697789	5.552635518	5.693899855	5.283299217	5.322510554	5.673126705	5.544751144	5.522981762	4.946014585	5.513442933	5.175366068	5.232298511	5.614125427	4.796437531	4.908481825	5.271489416	5.266020386	5.224245099	5.101992226	5.024465171	5.382651916	4.906127371	4.7229493
ATG4B	7.139811377	6.734205252	6.460580776	6.717814227	6.816021049	7.030121538	6.982308459	7.27337311	6.770854644	7.06222043	6.810741859	7.503539839	6.831954604	7.402956195	7.118301879	7.450371708	7.199642199	7.434642648	7.347269748	7.410207979	7.16736234	7.67804724	6.800770055	7.194492684	7.060036949	7.307175507	7.129839574	7.030121538	7.352664373	7.27967586	7.426183758	7.102176415	7.086657179	7.06222043	6.966374454	6.970290716	7.114442696
ATG5	6.152602821	6.263911572	6.122121999	6.250747262	6.284772349	5.87339232	6.063320793	6.270149233	5.993053963	5.753661906	6.262292661	6.075252095	6.420632815	6.045077001	6.358483139	5.883986281	6.092771999	6.053780353	6.254701668	6.19525518	6.082303319	5.723452969	6.332095286	6.07379285	5.943194945	5.673335167	5.953166749	5.793617891	6.236185925	5.954272807	6.231623368	5.903496851	6.074277582	6.452891652	5.512958201	5.424661158	5.703561655
ATG7	5.155422461	5.383361702	5.246111046	5.704179536	5.48288752	5.48449198	4.97452019	5.216764162	5.364830337	4.86464123	5.763702481	6.135602281	5.949117592	5.733267705	6.128537994	6.124968655	5.903307731	5.773605394	6.224630987	6.124968655	5.93298327	5.903877055	5.843476909	5.743586649	5.963138553	6.264725229	5.62409723	5.753730677	6.779337602	6.28562357	5.863300581	5.85355187	6.104348263	5.973419826	6.124395384	6.262292661	6.203874081
ATG9A	6.062856589	5.783611643	6.321215397	5.515365231	5.603170245	5.953166749	6.243122728	6.280181472	5.87339232	6.103276779	6.272264464	5.924376629	6.982438186	6.356886298	6.258506989	6.386032892	6.102743803	5.903686625	6.154466065	6.486442215	6.142031339	6.485243557	5.923251338	6.063786601	5.893335927	6.264725229	6.441785125	6.292208071	6.22612756	6.265541706	6.01262063	5.723694917	6.31484303	6.313045702	6.144442504	5.843476909	5.863661631
ATIC	6.641221197	7.344586412	7.13749833	6.678063847	7.347269748	6.740939233	7.112165412	7.012534902	7.349219253	6.972319462	7.179698592	7.473364745	7.594404751	7.654415305	7.338249409	7.299757725	7.329275646	7.494680139	7.39738755	7.651190352	7.21713569	7.65800012	7.249501217	7.374605157	7.159754985	7.287128386	6.750911037	7.040093341	7.39289783	7.410207979	7.495866447	7.112165412	7.38736399	7.152121397	7.076633618	6.850629073	7.274542672
ATM	7.000206127	6.714192755	6.480490116	8.079264744	6.85611529	6.900488091	6.203166742	6.661406545	6.780826448	6.632693586	6.521559554	6.779337602	5.597989235	6.417236484	6.368480754	6.114927723	6.740939233	6.734205252	6.154466065	5.883986281	6.241578038	5.933947737	6.332095286	6.644149015	7.159754985	6.655644083	6.611305787	6.342067089	7.775115677	6.938284165	6.570082145	7.082198422	6.074277582	6.592737601	6.625573402	6.541503161	6.804248992
ATMIN	6.376968402	6.333955311	6.186827353	6.469374352	6.229642767	6.202461839	6.362990684	6.250084756	6.072828392	5.883518859	6.496630045	5.703092612	7.132921768	6.336769569	6.383477176	6.64709713	6.576404474	6.429014672	6.595502721	6.792690647	6.709447524	6.690726544	6.73096743	6.469039666	5.763702481	5.938959517	6.292208071	5.78863199	5.667888337	5.823740688	6.366011412	6.068315291	6.259713448	6.243122728	5.768558991	5.629083132	5.593492921
ATN1	8.426174042	8.415255003	7.834325224	7.969951199	8.089013215	8.336427809	7.911285121	7.93550087	8.107076327	8.240922001	8.156935345	7.835465864	6.982438186	7.654415305	7.908113464	7.420248911	8.047245505	7.874917583	7.66802368	7.410207979	7.426183758	7.317199067	7.598514343	7.654780116	8.486004863	7.577811637	7.608486147	8.206794363	7.875699321	7.942377387	7.953781263	8.210955012	7.758235723	7.94125211	8.20929594	7.927583862	8.185111287
ATOH1	5.035760818	5.223261726	5.425295105	4.83960877	5.302463434	5.185337872	5.05443216	5.076312819	5.245168693	5.543892982	5.414689355	5.471750231	4.975990431	5.250466214	5.428704944	5.502430857	5.155422461	5.293305466	5.172157149	4.950179585	4.967380288	5.091968666	4.816381139	5.363349205	5.753730677	5.49291108	5.085619836	5.823533302	5.089532384	5.361857806	5.146564347	4.854652233	5.48288752	5.334124059	5.984065538	5.823533302	5.373355454
ATOX1	6.860600877	7.15446769	6.998132951	7.264381953	7.287128386	7.22955761	7.83137315	7.704759378	7.568598932	6.772539535	7.249501217	8.167391889	8.386951614	8.257917168	7.878120619	8.163277896	7.578570736	7.784861346	7.988777612	8.253646286	7.804461215	8.389720026	7.847809433	8.135080044	7.079980556	8.018848293	7.389106467	7.099924163	7.533714932	7.982541116	7.605367816	7.591637237	7.818377085	7.551681252	7.357293309	7.498796307	7.374605157
ATP10A	5.080633934	4.597871194	5.042040313	4.750170415	5.091968666	4.62691687	4.949547699	4.584733119	5.075648032	5.439008521	4.936042782	4.82801491	4.238620882	4.475972156	4.438941059	4.332662253	4.243002432	4.697933679	4.430413682	4.342703186	4.111278676	4.851403217	4.552128343	4.397746223	4.836324746	4.430413682	5.309985417	5.045732621	4.717372901	4.910015856	5.047017648	4.804707251	4.761191174	4.874630226	4.580767087	5.035760818	4.868039904
ATP10B	3.250807974	2.821762082	3.095902344	2.643400273	3.192503977	3.320610599	2.916786938	2.999639393	3.051371902	3.391264266	3.006498785	3.434931441	2.959510438	2.886750581	2.789334585	3.373753226	2.911766651	3.13695891	2.821632243	2.886768014	2.682783543	2.871750045	2.577711231	2.93683394	3.096245018	3.197515757	3.430300438	3.804243073	3.304172704	3.710124456	3.026219655	2.776940989	2.961962088	2.946753928	3.162433295	4.257960137	3.412130744
ATP10D	5.893335927	6.013755359	4.897697599	5.942681817	6.254701668	5.364830337	5.593837964	5.678247146	5.723815266	5.30415707	6.272264464	4.596672528	5.076312819	4.787781452	5.588666784	4.789524669	5.923251338	5.133205489	5.302463434	5.954272807	5.614433833	5.372628356	6.292208071	5.683549158	4.178185708	5.272392752	5.683928052	4.48731162	5.361108222	4.518419499	5.9230286	5.364091048	4.741144053	5.483959004	4.771214734	4.587029656	4.853030531
ATP11A	7.149783181	7.834892589	6.808994223	6.906628533	7.65800012	7.11986777	7.012275448	7.323534304	7.658345165	7.242022364	7.289388431	7.252080729	6.240052517	7.07103017	6.968337654	7.058775351	6.98026252	7.314567666	6.84609173	7.088898148	6.848812903	7.156822101	6.850629073	7.024386459	7.409050075	7.11672786	6.681108412	7.857781237	7.352664373	7.510617301	7.366455738	6.822484517	6.896209532	6.912385484	7.40741111	7.379134664	7.614755122
ATP11B	4.886183764	5.113192992	4.230734715	5.326550926	4.10965975	4.307819155	4.774740262	4.33392715	3.908947011	4.045543528	4.497283423	3.91270375	3.892508644	4.244629775	4.149010224	3.604694667	4.357678173	4.25265562	4.530649285	4.538501364	4.200870705	4.229942474	4.87621196	4.132580638	4.09841128	3.788905818	4.208101119	4.247988333	4.023345758	3.735226786	4.071459996	4.295268437	4.731120493	4.215356466	3.588434611	4.208101119	4.222636874
ATP12A	3.73942635	2.90181207	3.374633102	3.259531164	2.976997429	3.051371902	4.155422488	3.872444166	3.579877492	3.18648984	3.480159456	3.832236834	3.571477003	4.013287394	4.538917209	3.644858396	3.38044142	3.51219323	5.081945105	3.986250092	3.036174325	4.059541948	2.971597473	3.582236969	3.500103064	3.698693775	3.400385028	4.407537191	3.480194081	3.574571871	3.235267723	5.074410153	3.798929379	3.40624776	3.55836393	4.068495869	3.432143241
ATP13A1	7.079980556	7.054405205	6.450626106	6.548875112	7.146798541	6.960318913	7.002286452	6.912212515	7.089952359	7.06222043	7.079980556	7.362722737	6.912212515	7.382839466	7.338249409	7.319839589	7.079980556	7.164473938	7.307175507	7.520658233	7.426183758	7.327222627	7.468880896	7.08442395	7.72814779	7.337246188	7.22955761	7.199642199	7.775115677	7.570862895	6.988178281	7.102176415	7.247034145	7.291967346	7.39738755	7.169726788	7.394617654
ATP13A2	6.661164805	6.554092779	6.560127475	6.081808147	6.605526281	6.48167234	6.562770612	6.330342666	6.551474965	6.612715593	6.381954304	6.769279238	6.601213113	6.849746153	6.768385354	6.707342724	6.541503161	6.574105276	6.635596962	6.64709713	6.818948893	6.775926807	6.511587751	6.654155264	7.36916286	6.816021049	6.571418572	7.359191057	7.443189652	8.143196031	6.699492854	6.942352473	6.866138851	6.213155739	6.826044609	6.890516287	7.304561418
ATP13A3	6.072828392	6.824261489	5.838413906	6.240809667	6.670679423	6.546489063	6.517820128	6.696519381	6.072828392	6.058326295	6.501615947	5.662859154	6.681471023	6.583199496	6.543439016	6.220357511	6.845643171	6.559095903	6.540373139	6.883059037	6.530263465	6.821032829	6.895502189	6.484049039	5.404717551	6.164489625	6.157588723	5.369816238	5.9042599	5.934190943	6.331170067	6.118260273	6.219619207	6.098282281	5.578111344	5.42964706	6.018758483
ATP1A1	11.49748955	10.89680464	10.68136082	10.66303945	11.4569295	11.44763053	11.56725779	11.23610743	11.47754594	10.45847919	11.45760234	11.8085198	11.02543041	11.81857816	12.01713323	11.72780883	11.95619252	11.59724203	12.15857872	12.07924146	11.66687314	11.74761275	11.22825085	11.49717955	11.01884298	11.58723578	11.70689743	11.18836364	11.18490121	11.24584409	11.80623852	11.41742284	11.76765987	11.76703772	11.25645829	10.43050657	10.72669841
ATP1A2	3.096245018	2.856783952	6.654696839	4.849546365	3.372928063	3.938862422	5.668755437	3.320671034	3.93387652	4.275290444	4.29286145	4.667081079	7.815114004	3.414814712	3.229229644	5.130916365	3.609792903	4.257658744	4.029471267	3.860738439	3.733001219	3.668623094	3.829172582	3.847402555	3.948834226	3.879117862	3.744412252	4.382607682	3.324289433	4.744340474	4.345213419	4.070516019	4.766202954	6.882418495	4.615849548	4.48731162	3.957471289
ATP1B1	10.75459018	9.570976707	10.0940353	10.22578527	10.70015069	10.57509772	10.89300054	10.65423758	10.46540788	10.48844618	10.99889937	9.972868298	10.7896728	10.91332537	10.96738365	10.5028151	11.06371609	10.72669841	11.13617557	11.23580316	10.52706344	11.26147007	10.31583082	10.71168904	9.22391833	10.86553944	11.26813807	9.802282939	9.319074612	9.378230694	10.87547688	10.4484902	10.56984441	10.54338566	10.10374885	9.05938357	8.780483074
[truncated: 11,938 more rows]
